# Supplementary material for: 1,4-Bis[4-(tert-butyl­diphenyl­silyl)buta-1,3-diyn­yl]benzene
Source: Acta Crystallogr Sect E Struct Rep Online. 2010 Mar 13;66(Pt 4):o839–40. doi: 10.1107/S160053681000351X (PMC2983810; doi:10.1107/S160053681000351X)
Supplement: Supplementary file 1 [file e-66-0o839-sup1.cif]

##############################################################################
###                                                                        ###
###        Electronic paper (Acta Crystallographica Section E)             ###
###                                                                        ###
##############################################################################
#                                                                            #
# This CIF contains the data in a paper accepted for publication in Acta     #
# Crystallographica Section E. It conforms to the requirements of Notes      #
# for Authors for Section E, and has been peer reviewed under the auspices   #
# of the IUCr Commission on Journals.                                        #
#                                                                            #
# Full details of the Crystallographic Information File format               #
# are given in the paper "The Crystallographic Information File (CIF):       #
# a New Standard Archive File for Crystallography" by S. R. Hall, F. H.      #
# Allen and I. D. Brown [Acta Cryst. (1991), A47, 655-685].                  #
#                                                                            #
# The current version of the core CIF dictionary is obtainable from          #
# ftp://ftp.iucr.org/pub/cif_core.dic. The current version number is 2.4.    #
#                                                                            #
# Software is freely available for graphical display of the structure(s) in  #
# this CIF.  For information consult the CIF home page http://www.iucr.org/  #
# cif/home.html                                                              #
#                                                                            #
# This file may be used for bona fide research purposes within the           #
# scientific community so long as proper attribution is given to the journal # 
# article from which it was obtained.                                        #
#                                                                            #
##############################################################################
                                             
data_I
_audit_creation_method     SHELXL-97
_chemical_name_systematic
;
1,4-Bis[4-(<i>tert-</i>-butyldiphenylsilyl)buta-1,3-diynyl]benzene
;
_chemical_name_common     ?
_chemical_formula_moiety     'C46 H42 Si2'
_chemical_formula_sum     'C46 H42 Si2'
_chemical_formula_iupac     'C46 H42 Si2'
_chemical_formula_weight     650.98
_chemical_melting_point     ?
_symmetry_cell_setting     monoclinic
_symmetry_space_group_name_H-M     'P 21/c'
_symmetry_space_group_name_Hall     '-P 2ybc'
loop_
    _symmetry_equiv_pos_site_id
    _symmetry_equiv_pos_as_xyz
    1 x,y,z
    2 -x,1/2+y,1/2-z
    3 -x,-y,-z
    4 x,1/2-y,1/2+z
_cell_length_a     8.5350(10)
_cell_length_b     17.2060(14)
_cell_length_c     13.4923(14)
_cell_angle_alpha     90.00
_cell_angle_beta     104.064(9)
_cell_angle_gamma     90.00
_cell_volume     1922.0(3)
_cell_formula_units_Z     2
_cell_measurement_reflns_used     13367
_cell_measurement_theta_min     1.95
_cell_measurement_theta_max     29.58
_cell_measurement_temperature     173(2)
_exptl_crystal_description     'block'
_exptl_crystal_colour     'colourless'
_exptl_crystal_size_max     0.45
_exptl_crystal_size_mid     0.38
_exptl_crystal_size_min     0.30
_exptl_crystal_density_diffrn     1.125
_exptl_crystal_density_meas     ?
_exptl_crystal_density_method     'not measured'
_exptl_crystal_F_000     692
_exptl_absorpt_coefficient_mu     0.122
_exptl_absorpt_correction_type     multi-scan
_exptl_absorpt_process_details     '(MULscanABS in PLATON; Spek, 2009)'
_exptl_absorpt_correction_T_min     0.91885
_exptl_absorpt_correction_T_max     1.18423
_exptl_special_details
;
;
_diffrn_ambient_temperature     173(2)
_diffrn_radiation_type     MoK\a
_diffrn_radiation_wavelength     0.71073
_diffrn_radiation_source     'fine-focus sealed tube'
_diffrn_radiation_monochromator     graphite
_diffrn_measurement_device_type     'Stoe IPDS-2'
_diffrn_measurement_device     '2-circle gonimometer'
_diffrn_measurement_method     '\f and \w scans'
_diffrn_detector_area_resol_mean     ?
_diffrn_reflns_number     19707
_diffrn_reflns_av_R_equivalents     0.0977
_diffrn_reflns_av_sigmaI/netI     0.0644
_diffrn_reflns_theta_min     1.96
_diffrn_reflns_theta_max     27.50
_diffrn_reflns_theta_full     25.00
_diffrn_measured_fraction_theta_max     1.000
_diffrn_measured_fraction_theta_full     1.000
_diffrn_reflns_limit_h_min     -11
_diffrn_reflns_limit_h_max     11
_diffrn_reflns_limit_k_min     -22
_diffrn_reflns_limit_k_max     22
_diffrn_reflns_limit_l_min     -16
_diffrn_reflns_limit_l_max     17
_diffrn_standards_number     0
_diffrn_standards_interval_count     .
_diffrn_standards_interval_time     .
_diffrn_standards_decay_%     ?
_refine_special_details
;
Refinement of <i>F</i>^2^ against ALL reflections. The weighted <i>R</i>-factor
wR and goodness of fit <i>S</i> are based on <i>F</i>^2^, conventional
<i>R</i>-factors <i>R</i> are based on <i>F</i>, with <i>F</i> set to zero for
negative <i>F</i>^2^. The threshold expression of <i>F</i>^2^ >
\s(<i>F</i>^2^) is used only for calculating <i>R</i>-factors(gt) etc. and is
not relevant to the choice of reflections for refinement. <i>R</i>-factors
based on <i>F</i>^2^ are statistically about twice as large as those based on
<i>F</i>, and <i>R</i>- factors based on ALL data will be even larger.
;
_reflns_number_total     4403
_reflns_number_gt     3260
_reflns_threshold_expression     I>2\s(I)
_refine_ls_structure_factor_coef     Fsqd
_refine_ls_matrix_type     full
_refine_ls_R_factor_all     0.0652
_refine_ls_R_factor_gt     0.0440
_refine_ls_wR_factor_gt     0.0972
_refine_ls_wR_factor_ref     0.1041
_refine_ls_goodness_of_fit_ref     0.959
_refine_ls_restrained_S_all     0.959
_refine_ls_number_reflns     4403
_refine_ls_number_parameters     220
_refine_ls_number_restraints     0
_refine_ls_number_constraints     81
_refine_ls_hydrogen_treatment     constr
_refine_ls_weighting_scheme     calc
_refine_ls_weighting_details
                 'calc w=1/[\s^2^(Fo^2^)+(0.0586P)^2^] where P=(Fo^2^+2Fc^2^)/3'
_atom_sites_solution_hydrogens     difmap
_atom_sites_solution_primary     direct
_atom_sites_solution_secondary     difmap
_refine_ls_shift/su_max     0.001
_refine_ls_shift/su_mean     0.000
_refine_diff_density_max     0.353
_refine_diff_density_min     -0.289
_refine_ls_extinction_method     none
_refine_ls_extinction_coef     ?
loop_
    _atom_type_symbol
    _atom_type_description
    _atom_type_scat_dispersion_real
    _atom_type_scat_dispersion_imag
    _atom_type_scat_source
    'C' 'C' 0.0033 0.0016
                         'International Tables Vol C Tables 4.2.6.8 and 6.1.1.4'
    'H' 'H' 0.0000 0.0000
                         'International Tables Vol C Tables 4.2.6.8 and 6.1.1.4'
    'Si' 'Si' 0.0817 0.0704
                         'International Tables Vol C Tables 4.2.6.8 and 6.1.1.4'
_computing_data_collection     'X-AREA (Stoe & Cie, 2009)'
_computing_cell_refinement     'X-AREA (Stoe & Cie, 2009)'
_computing_data_reduction     'X-RED32 (Stoe & Cie, 2009)'
_computing_structure_solution     'SHELXS97 (Sheldrick, 2008)'
_computing_structure_refinement     'SHELXL97 (Sheldrick, 2008)'
_computing_molecular_graphics     'Mercury (Macrae <i>et al.</i>,  2006)'
_computing_publication_material
                            'SHELXL97 (Sheldrick, 2008) and PLATON (Spek, 2009)'
loop_
    _atom_site_type_symbol
    _atom_site_label
    _atom_site_fract_x
    _atom_site_fract_y
    _atom_site_fract_z
    _atom_site_U_iso_or_equiv
    _atom_site_thermal_displace_type
    _atom_site_calc_flag
    _atom_site_refinement_flags
    _atom_site_occupancy
    Si Si1 0.21188(5) 0.33985(2) 0.45574(3) 0.02740(10)
                                                      Uani . . 1.000
    C C1 0.17432(18) 0.37157(8) 0.57829(12) 0.0319(4) Uani . . 1.000
    C C2 0.15087(18) 0.39564(8) 0.65764(11) 0.0304(4) Uani . . 1.000
    C C3 0.12243(18) 0.42333(8) 0.74707(11) 0.0313(4) Uani . . 1.000
    C C4 0.09221(18) 0.44715(8) 0.82412(11) 0.0312(4) Uani . . 1.000
    C C5 0.04697(17) 0.47453(8) 0.91335(11) 0.0284(4) Uani . . 1.000
    C C6 -0.09906(19) 0.51441(9) 0.90339(11) 0.0330(4) Uani . . 1.000
    C C7 0.14561(19) 0.46019(9) 1.01075(11) 0.0331(5) Uani . . 1.000
    C C8 0.35951(17) 0.25716(8) 0.48565(11) 0.0305(4) Uani . . 1.000
    C C9 0.4176(2) 0.21781(10) 0.41082(14) 0.0442(5) Uani . . 1.000
    C C10 0.5271(2) 0.15713(11) 0.43600(17) 0.0545(6) Uani . . 1.000
    C C11 0.5821(2) 0.13405(11) 0.53583(19) 0.0556(7) Uani . . 1.000
    C C12 0.5256(2) 0.17083(11) 0.61040(16) 0.0559(7) Uani . . 1.000
    C C13 0.4161(2) 0.23146(10) 0.58596(13) 0.0397(5) Uani . . 1.000
    C C14 0.29838(17) 0.42645(8) 0.40325(11) 0.0304(4) Uani . . 1.000
    C C15 0.2355(2) 0.50019(9) 0.41244(14) 0.0423(5) Uani . . 1.000
    C C16 0.2954(2) 0.56598(10) 0.37522(15) 0.0478(6) Uani . . 1.000
    C C17 0.4212(2) 0.55952(10) 0.32833(14) 0.0458(6) Uani . . 1.000
    C C18 0.4861(2) 0.48762(11) 0.31796(16) 0.0504(6) Uani . . 1.000
    C C19 0.4256(2) 0.42169(10) 0.35525(14) 0.0420(5) Uani . . 1.000
    C C20 0.00954(18) 0.30897(9) 0.37155(13) 0.0346(4) Uani . . 1.000
    C C21 -0.0513(2) 0.23744(11) 0.41817(17) 0.0535(7) Uani . . 1.000
    C C22 0.0254(2) 0.28984(12) 0.26356(14) 0.0521(6) Uani . . 1.000
    C C23 -0.1143(2) 0.37500(11) 0.36436(16) 0.0518(6) Uani . . 1.000
    H H6 -0.16650 0.52410 0.83740 0.0400 Uiso calc R 1.000
    H H7 0.24460 0.43300 1.01790 0.0400 Uiso calc R 1.000
    H H9 0.38100 0.23300 0.34130 0.0530 Uiso calc R 1.000
    H H10 0.56440 0.13140 0.38380 0.0650 Uiso calc R 1.000
    H H11 0.65830 0.09300 0.55310 0.0670 Uiso calc R 1.000
    H H12 0.56190 0.15460 0.67950 0.0670 Uiso calc R 1.000
    H H13 0.37870 0.25610 0.63890 0.0480 Uiso calc R 1.000
    H H15 0.14930 0.50540 0.44510 0.0510 Uiso calc R 1.000
    H H16 0.24970 0.61550 0.38200 0.0570 Uiso calc R 1.000
    H H17 0.46320 0.60460 0.30320 0.0550 Uiso calc R 1.000
    H H18 0.57240 0.48300 0.28520 0.0610 Uiso calc R 1.000
    H H19 0.47180 0.37240 0.34790 0.0500 Uiso calc R 1.000
    H H21A -0.06650 0.25060 0.48590 0.0800 Uiso calc R 1.000
    H H21B 0.02800 0.19540 0.42450 0.0800 Uiso calc R 1.000
    H H21C -0.15440 0.22050 0.37400 0.0800 Uiso calc R 1.000
    H H22A 0.06540 0.33560 0.23410 0.0780 Uiso calc R 1.000
    H H22B -0.08040 0.27500 0.22090 0.0780 Uiso calc R 1.000
    H H22C 0.10140 0.24670 0.26660 0.0780 Uiso calc R 1.000
    H H23A -0.12390 0.38880 0.43310 0.0780 Uiso calc R 1.000
    H H23B -0.21950 0.35780 0.32320 0.0780 Uiso calc R 1.000
    H H23C -0.07830 0.42050 0.33220 0.0780 Uiso calc R 1.000
loop_
    _atom_site_aniso_label
    _atom_site_aniso_U_11
    _atom_site_aniso_U_22
    _atom_site_aniso_U_33
    _atom_site_aniso_U_12
    _atom_site_aniso_U_13
    _atom_site_aniso_U_23
    Si1 0.0368(2) 0.0266(2) 0.0211(2) 0.0044(2) 0.0119(2) -0.0017(2)
    C1 0.0410(8) 0.0295(7) 0.0284(8) 0.0031(6) 0.0144(6) -0.0001(6)
    C2 0.0400(8) 0.0268(7) 0.0270(8) 0.0025(6) 0.0131(6) 0.0007(5)
    C3 0.0434(8) 0.0276(7) 0.0251(7) 0.0022(6) 0.0128(6) 0.0007(5)
    C4 0.0443(8) 0.0256(7) 0.0258(8) 0.0017(6) 0.0126(6) 0.0002(5)
    C5 0.0414(8) 0.0238(6) 0.0222(7) -0.0018(5) 0.0123(6) -0.0034(5)
    C6 0.0428(8) 0.0344(8) 0.0205(7) 0.0048(6) 0.0053(6) -0.0006(5)
    C7 0.0385(8) 0.0343(8) 0.0274(8) 0.0069(6) 0.0099(6) -0.0016(6)
    C8 0.0347(7) 0.0297(7) 0.0286(8) 0.0012(6) 0.0106(6) -0.0017(6)
    C9 0.0543(10) 0.0447(9) 0.0381(9) 0.0140(8) 0.0200(8) -0.0009(7)
    C10 0.0552(10) 0.0494(10) 0.0658(13) 0.0164(9) 0.0279(10) -0.0062(9)
    C11 0.0427(9) 0.0473(10) 0.0738(15) 0.0183(8) 0.0083(9) 0.0025(9)
    C12 0.0556(11) 0.0562(12) 0.0482(11) 0.0151(9) -0.0023(9) 0.0086(9)
    C13 0.0449(8) 0.0413(9) 0.0309(8) 0.0075(7) 0.0052(7) 0.0000(7)
    C14 0.0377(8) 0.0326(7) 0.0206(7) 0.0008(6) 0.0065(6) -0.0013(5)
    C15 0.0587(10) 0.0329(8) 0.0408(10) 0.0019(7) 0.0230(8) -0.0018(7)
    C16 0.0661(11) 0.0312(8) 0.0468(11) -0.0019(8) 0.0151(9) -0.0006(7)
    C17 0.0515(10) 0.0422(9) 0.0400(10) -0.0132(8) 0.0040(8) 0.0058(7)
    C18 0.0444(9) 0.0535(11) 0.0583(12) -0.0030(8) 0.0219(9) 0.0091(9)
    C19 0.0415(8) 0.0396(9) 0.0494(11) 0.0023(7) 0.0195(8) 0.0043(7)
    C20 0.0388(8) 0.0296(7) 0.0348(8) 0.0038(6) 0.0079(6) -0.0041(6)
    C21 0.0524(10) 0.0420(10) 0.0671(14) -0.0065(8) 0.0165(10) 0.0016(9)
    C22 0.0584(11) 0.0587(11) 0.0357(10) -0.0017(9) 0.0049(8) -0.0165(8)
    C23 0.0429(9) 0.0461(10) 0.0598(13) 0.0130(8) -0.0001(9) -0.0124(9)
_geom_special_details
;
Bond distances, angles etc. have been calculated using the rounded fractional
coordinates. All su's are estimated from the variances of the (full)
variance-covariance matrix. The cell esds are taken into account in the
estimation of distances, angles and torsion angles
;
loop_
    _geom_bond_atom_site_label_1
    _geom_bond_atom_site_label_2
    _geom_bond_site_symmetry_1
    _geom_bond_site_symmetry_2
    _geom_bond_distance
    _geom_bond_publ_flag
    Si1 C1 . . 1.8418(16) no
    Si1 C8 . . 1.8782(15) no
    Si1 C14 . . 1.8764(15) no
    Si1 C20 . . 1.8978(17) no
    C1 C2 . . 1.209(2) no
    C2 C3 . . 1.373(2) no
    C3 C4 . . 1.202(2) no
    C4 C5 . . 1.431(2) no
    C5 C6 . . 1.400(2) no
    C5 C7 . . 1.400(2) no
    C6 C7 . 3_567 1.384(2) no
    C8 C9 . . 1.402(2) no
    C8 C13 . . 1.394(2) no
    C9 C10 . . 1.387(3) no
    C10 C11 . . 1.373(3) no
    C11 C12 . . 1.372(3) no
    C12 C13 . . 1.386(3) no
    C14 C15 . . 1.395(2) no
    C14 C19 . . 1.395(2) no
    C15 C16 . . 1.386(2) no
    C16 C17 . . 1.377(3) no
    C17 C18 . . 1.376(3) no
    C18 C19 . . 1.390(3) no
    C20 C21 . . 1.529(3) no
    C20 C22 . . 1.532(2) no
    C20 C23 . . 1.539(2) no
    C6 H6 . . 0.9500 no
    C7 H7 . . 0.9500 no
    C9 H9 . . 0.9500 no
    C10 H10 . . 0.9500 no
    C11 H11 . . 0.9500 no
    C12 H12 . . 0.9500 no
    C13 H13 . . 0.9500 no
    C15 H15 . . 0.9500 no
    C16 H16 . . 0.9500 no
    C17 H17 . . 0.9500 no
    C18 H18 . . 0.9500 no
    C19 H19 . . 0.9500 no
    C21 H21A . . 0.9800 no
    C21 H21B . . 0.9800 no
    C21 H21C . . 0.9800 no
    C22 H22A . . 0.9800 no
    C22 H22B . . 0.9800 no
    C22 H22C . . 0.9800 no
    C23 H23A . . 0.9800 no
    C23 H23B . . 0.9800 no
    C23 H23C . . 0.9800 no
loop_
    _geom_angle_atom_site_label_1
    _geom_angle_atom_site_label_2
    _geom_angle_atom_site_label_3
    _geom_angle_site_symmetry_1
    _geom_angle_site_symmetry_2
    _geom_angle_site_symmetry_3
    _geom_angle
    _geom_angle_publ_flag
    C1 Si1 C8 . . . 106.60(7) no
    C1 Si1 C14 . . . 105.89(6) no
    C1 Si1 C20 . . . 106.78(7) no
    C8 Si1 C14 . . . 112.19(7) no
    C8 Si1 C20 . . . 112.45(7) no
    C14 Si1 C20 . . . 112.38(7) no
    Si1 C1 C2 . . . 177.19(13) no
    C1 C2 C3 . . . 179.29(17) no
    C2 C3 C4 . . . 177.85(17) no
    C3 C4 C5 . . . 176.80(17) no
    C4 C5 C6 . . . 119.77(13) no
    C4 C5 C7 . . . 120.55(14) no
    C6 C5 C7 . . . 119.65(14) no
    C5 C6 C7 . . 3_567 120.29(14) no
    C5 C7 C6 . . 3_567 120.06(15) no
    Si1 C8 C9 . . . 123.17(12) no
    Si1 C8 C13 . . . 120.33(12) no
    C9 C8 C13 . . . 116.50(14) no
    C8 C9 C10 . . . 121.47(17) no
    C9 C10 C11 . . . 120.49(18) no
    C10 C11 C12 . . . 119.27(18) no
    C11 C12 C13 . . . 120.65(19) no
    C8 C13 C12 . . . 121.63(16) no
    Si1 C14 C15 . . . 119.58(12) no
    Si1 C14 C19 . . . 123.40(11) no
    C15 C14 C19 . . . 117.02(14) no
    C14 C15 C16 . . . 121.81(16) no
    C15 C16 C17 . . . 119.88(16) no
    C16 C17 C18 . . . 119.82(16) no
    C17 C18 C19 . . . 120.17(17) no
    C14 C19 C18 . . . 121.29(16) no
    Si1 C20 C21 . . . 109.25(12) no
    Si1 C20 C22 . . . 110.59(11) no
    Si1 C20 C23 . . . 110.02(11) no
    C21 C20 C22 . . . 109.62(15) no
    C21 C20 C23 . . . 108.87(14) no
    C22 C20 C23 . . . 108.48(15) no
    C5 C6 H6 . . . 120.00 no
    C7 C6 H6 3_567 . . 120.00 no
    C5 C7 H7 . . . 120.00 no
    C6 C7 H7 3_567 . . 120.00 no
    C8 C9 H9 . . . 119.00 no
    C10 C9 H9 . . . 119.00 no
    C9 C10 H10 . . . 120.00 no
    C11 C10 H10 . . . 120.00 no
    C10 C11 H11 . . . 120.00 no
    C12 C11 H11 . . . 120.00 no
    C11 C12 H12 . . . 120.00 no
    C13 C12 H12 . . . 120.00 no
    C8 C13 H13 . . . 119.00 no
    C12 C13 H13 . . . 119.00 no
    C14 C15 H15 . . . 119.00 no
    C16 C15 H15 . . . 119.00 no
    C15 C16 H16 . . . 120.00 no
    C17 C16 H16 . . . 120.00 no
    C16 C17 H17 . . . 120.00 no
    C18 C17 H17 . . . 120.00 no
    C17 C18 H18 . . . 120.00 no
    C19 C18 H18 . . . 120.00 no
    C14 C19 H19 . . . 119.00 no
    C18 C19 H19 . . . 119.00 no
    C20 C21 H21A . . . 109.00 no
    C20 C21 H21B . . . 109.00 no
    C20 C21 H21C . . . 110.00 no
    H21A C21 H21B . . . 110.00 no
    H21A C21 H21C . . . 109.00 no
    H21B C21 H21C . . . 109.00 no
    C20 C22 H22A . . . 109.00 no
    C20 C22 H22B . . . 109.00 no
    C20 C22 H22C . . . 109.00 no
    H22A C22 H22B . . . 109.00 no
    H22A C22 H22C . . . 109.00 no
    H22B C22 H22C . . . 109.00 no
    C20 C23 H23A . . . 109.00 no
    C20 C23 H23B . . . 109.00 no
    C20 C23 H23C . . . 109.00 no
    H23A C23 H23B . . . 109.00 no
    H23A C23 H23C . . . 109.00 no
    H23B C23 H23C . . . 109.00 no
loop_
    _geom_torsion_atom_site_label_1
    _geom_torsion_atom_site_label_2
    _geom_torsion_atom_site_label_3
    _geom_torsion_atom_site_label_4
    _geom_torsion_site_symmetry_1
    _geom_torsion_site_symmetry_2
    _geom_torsion_site_symmetry_3
    _geom_torsion_site_symmetry_4
    _geom_torsion
    _geom_torsion_publ_flag
    C1 Si1 C8 C9 . . . . -179.84(13) no
    C1 Si1 C8 C13 . . . . 0.69(15) no
    C14 Si1 C8 C9 . . . . -64.36(15) no
    C14 Si1 C8 C13 . . . . 116.16(13) no
    C20 Si1 C8 C9 . . . . 63.47(15) no
    C20 Si1 C8 C13 . . . . -116.00(13) no
    C1 Si1 C14 C15 . . . . -40.17(15) no
    C1 Si1 C14 C19 . . . . 139.24(14) no
    C8 Si1 C14 C15 . . . . -156.07(13) no
    C8 Si1 C14 C19 . . . . 23.34(16) no
    C20 Si1 C14 C15 . . . . 76.05(14) no
    C20 Si1 C14 C19 . . . . -104.54(14) no
    C1 Si1 C20 C21 . . . . -65.38(13) no
    C1 Si1 C20 C22 . . . . 173.89(12) no
    C1 Si1 C20 C23 . . . . 54.08(13) no
    C8 Si1 C20 C21 . . . . 51.20(13) no
    C8 Si1 C20 C22 . . . . -69.54(13) no
    C8 Si1 C20 C23 . . . . 170.66(11) no
    C14 Si1 C20 C21 . . . . 178.93(11) no
    C14 Si1 C20 C22 . . . . 58.20(13) no
    C14 Si1 C20 C23 . . . . -61.61(14) no
    C4 C5 C6 C7 . . . 3_567 178.71(14) no
    C7 C5 C6 C7 . . . 3_567 0.2(2) no
    C4 C5 C7 C6 . . . 3_567 -178.70(14) no
    C6 C5 C7 C6 . . . 3_567 -0.2(2) no
    C5 C6 C7 C5 . . 3_567 3_567 -0.2(2) no
    Si1 C8 C9 C10 . . . . 179.77(13) no
    C13 C8 C9 C10 . . . . -0.7(2) no
    Si1 C8 C13 C12 . . . . -179.70(13) no
    C9 C8 C13 C12 . . . . 0.8(2) no
    C8 C9 C10 C11 . . . . -0.2(3) no
    C9 C10 C11 C12 . . . . 1.1(3) no
    C10 C11 C12 C13 . . . . -1.0(3) no
    C11 C12 C13 C8 . . . . 0.1(3) no
    Si1 C14 C15 C16 . . . . 179.82(14) no
    C19 C14 C15 C16 . . . . 0.4(3) no
    Si1 C14 C19 C18 . . . . -179.71(14) no
    C15 C14 C19 C18 . . . . -0.3(3) no
    C14 C15 C16 C17 . . . . -0.5(3) no
    C15 C16 C17 C18 . . . . 0.5(3) no
    C16 C17 C18 C19 . . . . -0.4(3) no
    C17 C18 C19 C14 . . . . 0.3(3) no
data_global
_journal_date_recd_electronic     2010-01-20
_journal_date_accepted     2010-01-28
_journal_name_full     'Acta Crystallographica, Section E'
_journal_year     2010
_journal_volume     66
_journal_issue      4
_journal_page_first     o839
_journal_page_last     o840
_journal_paper_category     QO
_journal_coeditor_code     FB2180
_publ_contact_author_name     'Reinhard Neier'
_publ_contact_author_address
;
Institute of Chemistry
University of Neuch\^atel
rue Emile-Argand 11
2009 Neuch\^atel
Switzerland
;
_publ_contact_author_email     'reinhard.neier@unine.ch'
_publ_contact_author_fax     '+417182511'
_publ_contact_author_phone     '+4132 7182400'
_publ_section_title
;
1,4-Bis[4-(<i>tert-</i>-butyldiphenylsilyl)buta-1,3-diynyl]benzene
;
loop_
    _publ_author_name
    _publ_author_footnote
    _publ_author_address
    'Thevenet, Damien' .
;
Institute of Chemistry
University of Neuch\^atel
rue Emile-Argand 11
2009 Neuch\^atel
Switzerland
;
    'Neier, Reinhard' .
;
Institute of Chemistry
University of Neuch\^atel
rue Emile-Argand 11
2009 Neuch\^atel
Switzerland
;
    'Stoeckli-Evans, Helen' .
;
Institute of Physics
University of Neuch\^atel
rue Emile-Argand 11
2009 Neuch\^atel
Switzerland
;
