# Supplementary material for: 1,4-Bis[4-(tert-butyl­diphenyl­silyl)buta-1,3-diyn­yl]benzene
Source: Acta Crystallogr Sect E Struct Rep Online. 2010 Mar 13;66(Pt 4):o839–40. doi: 10.1107/S160053681000351X (PMC2983810; doi:10.1107/S160053681000351X)
Supplement: Supplementary file 2 [file e-66-0o839-Isup2.hkl]

# 
# h,k,l, Fc-squared, Fo-squared, sigma(Fo-squared) and status flag 
# 
data_I
_shelx_title ' DT105   IPDS2  -100DEGC' 
_shelx_refln_list_code          4 
_shelx_F_calc_maximum      168.83 
_exptl_crystal_F_000       692.00 
_reflns_d_resolution_high  0.7697 
 
loop_ 
 _symmetry_equiv_pos_as_xyz 
 'x, y, z' 
 '-x, y+1/2, -z+1/2' 
 '-x, -y, -z' 
 'x, -y-1/2, z-1/2' 
 
_cell_length_a     8.5350 
_cell_length_b    17.2060 
_cell_length_c    13.4923 
_cell_angle_alpha  90.000 
_cell_angle_beta  104.064 
_cell_angle_gamma  90.000 
 
_shelx_F_squared_multiplier     1.000 
 
loop_ 
 _refln_index_h 
 _refln_index_k 
 _refln_index_l 
 _refln_F_squared_calc 
 _refln_F_squared_meas 
 _refln_F_squared_sigma 
 _refln_observed_status 
   1   0   0      463.36      480.60     16.46 o 
   2   0   0     6137.29     6873.46    482.32 o 
   3   0   0     3992.46     4037.82    138.43 o 
   4   0   0       56.08       67.45      8.57 o 
   5   0   0      341.40      318.70     10.40 o 
   6   0   0      153.96      156.97      8.13 o 
   7   0   0       24.02       18.61      8.01 o 
   8   0   0       15.21       10.70      7.07 o 
   9   0   0       76.27       93.10      9.28 o 
  10   0   0       65.41       85.44      8.79 o 
   1   1   0     8339.39     8525.19    300.89 o 
   2   1   0       73.11       66.74      7.50 o 
   3   1   0       41.40       28.35      6.15 o 
   4   1   0      669.50      601.33      7.38 o 
   5   1   0      168.33      177.60      7.03 o 
   6   1   0      869.03      828.95      8.46 o 
   7   1   0        0.01        0.00      5.61 o 
   8   1   0        0.48        0.00      5.91 o 
   9   1   0       21.66       35.37      6.27 o 
  10   1   0       51.27       61.22      6.97 o 
   0   2   0      458.87      441.03     13.74 o 
   1   2   0      650.16      753.02     10.84 o 
   2   2   0     2145.97     2185.06     33.26 o 
   3   2   0     2066.00     2141.68     12.80 o 
   4   2   0      201.59      208.36      7.09 o 
   5   2   0     2521.85     2656.11     46.19 o 
   6   2   0       53.61       61.09      6.13 o 
   7   2   0       95.01       95.38      6.40 o 
   8   2   0        2.85        2.17      5.41 o 
   9   2   0       12.02       20.71      6.98 o 
  10   2   0        0.12       12.12      7.61 o 
   1   3   0      392.63      537.73     11.46 o 
   2   3   0    14544.97    15555.12    152.65 o 
   3   3   0      158.38      153.65      5.94 o 
   4   3   0      126.72      131.67      6.06 o 
   5   3   0       63.69       66.52      5.16 o 
   6   3   0       95.47       93.35      5.75 o 
   7   3   0       70.53       76.13      6.35 o 
   8   3   0        0.03        6.65      5.43 o 
   9   3   0        1.28        9.83      5.81 o 
  10   3   0        7.86        6.05      6.34 o 
   0   4   0      452.59      593.71     19.99 o 
   1   4   0      519.28      523.25     12.04 o 
   2   4   0     2830.06     3033.21     29.01 o 
   3   4   0     3509.14     3789.77     48.86 o 
   4   4   0       13.69       22.80      5.65 o 
   5   4   0       47.92       45.62      5.97 o 
   6   4   0       69.73       83.94      6.22 o 
   7   4   0       29.98       28.23      5.26 o 
   8   4   0       21.70       19.01      5.63 o 
   9   4   0       37.07       39.92      6.05 o 
  10   4   0       39.05       39.87      7.79 o 
   1   5   0      627.77      657.81     15.70 o 
   2   5   0      735.69      752.48      7.91 o 
   3   5   0     7254.63     7704.76     24.63 o 
   4   5   0       87.15       93.08      6.27 o 
   5   5   0       37.09       30.91      5.82 o 
   6   5   0     1156.71     1208.72      8.59 o 
   7   5   0      110.01      112.17      5.70 o 
   8   5   0       26.29       26.98      5.25 o 
   9   5   0       61.07       64.34      7.15 o 
  10   5   0        3.01       10.10      7.13 o 
   0   6   0        1.83       11.46      7.01 o 
   1   6   0      115.42      148.48      6.69 o 
   2   6   0        0.22        2.39      5.21 o 
   3   6   0     2892.09     2907.87     34.71 o 
   4   6   0     3560.76     3770.98     28.22 o 
   5   6   0      311.01      299.38      5.72 o 
   6   6   0       99.13       96.31      5.44 o 
   7   6   0      871.13      885.36      9.54 o 
   8   6   0       26.83       27.68      6.11 o 
   9   6   0       57.19       67.54      6.23 o 
  10   6   0       38.05       45.28      7.27 o 
   1   7   0      314.06      302.89      7.56 o 
   2   7   0     4799.75     5457.11    123.34 o 
   3   7   0        6.00        0.00      4.52 o 
   4   7   0      492.67      604.20      7.19 o 
   5   7   0      277.71      262.12      6.08 o 
   6   7   0      338.50      313.65      5.57 o 
   7   7   0        3.75        9.00      5.43 o 
   8   7   0       47.55       47.17      5.09 o 
   9   7   0       18.00       25.65      6.59 o 
  10   7   0       33.00       37.40      7.29 o 
   0   8   0      182.04      188.10      9.37 o 
   1   8   0        7.43       10.56      5.72 o 
   2   8   0        0.57        9.67      5.37 o 
   3   8   0      506.17      615.43      6.78 o 
   4   8   0      242.51      204.83      6.09 o 
   5   8   0        5.68       14.02      6.34 o 
   6   8   0        2.46        1.95      6.10 o 
   7   8   0      184.90      204.34      5.67 o 
   8   8   0       14.26       12.69      6.31 o 
   9   8   0       25.75       26.14      6.17 o 
  10   8   0       41.89       40.97      7.00 o 
   1   9   0      167.07      138.35      6.29 o 
   2   9   0       59.76       51.35      6.51 o 
   3   9   0      183.88      175.36      5.61 o 
   4   9   0       17.23       15.43      5.73 o 
   5   9   0       46.44       51.95      6.31 o 
   6   9   0      179.25      168.03      6.83 o 
   7   9   0       15.57       11.72      5.67 o 
   8   9   0       93.11       98.55      6.23 o 
   9   9   0        2.85        8.00      6.89 o 
   0  10   0     1256.51     1288.76     55.76 o 
   1  10   0      315.75      367.64      7.02 o 
   2  10   0      228.93      215.35      7.66 o 
   3  10   0      135.54      138.79      6.01 o 
   4  10   0       34.04       31.89      5.82 o 
   5  10   0       31.62       39.05      6.88 o 
   6  10   0       59.69       63.84      6.71 o 
   7  10   0      187.97      191.26      7.17 o 
   8  10   0       64.17       69.45      6.26 o 
   9  10   0        4.10        8.94      6.28 o 
   1  11   0      370.97      334.46      7.45 o 
   2  11   0        1.04        2.84      4.94 o 
   3  11   0      648.87      666.27      8.64 o 
   4  11   0      165.39      197.87     12.57 o 
   5  11   0       29.93       29.55      6.70 o 
   6  11   0       67.73       69.73      9.83 o 
   7  11   0      135.11      117.55     13.16 o 
   8  11   0      252.64      248.87     11.51 o 
   9  11   0       58.44       49.97      7.40 o 
   0  12   0      912.24      889.26     42.47 o 
   1  12   0      440.03      451.06     17.43 o 
   2  12   0      467.73      452.86     11.23 o 
   3  12   0       79.11       79.14      5.43 o 
   4  12   0      363.38      315.21     13.45 o 
   5  12   0        2.28        4.90      6.41 o 
   6  12   0        6.39       10.97      7.09 o 
   7  12   0      314.04      316.47      8.92 o 
   8  12   0        0.33        7.85      7.46 o 
   9  12   0       31.73       29.44      7.96 o 
   1  13   0      401.79      405.37     11.22 o 
   2  13   0        0.07        0.00      5.31 o 
   3  13   0        0.29        3.33      5.77 o 
   4  13   0       34.04       38.51      6.02 o 
   5  13   0        4.68        9.29      7.09 o 
   6  13   0       26.05       28.57      7.13 o 
   7  13   0        5.02       11.21      7.48 o 
   8  13   0        1.23        2.34      8.09 o 
   0  14   0      312.78      295.52      8.56 o 
   1  14   0      260.34      241.99      6.78 o 
   2  14   0       60.75       63.48      6.74 o 
   3  14   0        5.12        9.01      4.71 o 
   4  14   0       36.08       34.93      4.92 o 
   5  14   0        0.01        8.75      6.02 o 
   6  14   0      150.46      130.61     10.97 o 
   7  14   0       40.39       47.95      8.46 o 
   8  14   0        0.23        2.40      7.74 o 
   1  15   0      228.79      231.25      7.82 o 
   2  15   0        1.35        3.55      5.94 o 
   3  15   0       21.18       16.83      6.90 o 
   4  15   0       34.19       35.62      5.55 o 
   5  15   0      260.72      233.38     11.35 o 
   6  15   0        0.16        5.14      6.53 o 
   7  15   0        2.47        2.04      8.54 o 
   0  16   0        3.10        3.84      9.58 o 
   1  16   0        2.06        3.38      7.35 o 
   2  16   0       15.07       19.08      6.01 o 
   3  16   0      175.42      173.01      6.72 o 
   4  16   0       64.92       71.87      7.41 o 
   5  16   0      124.51      127.08     11.64 o 
   6  16   0        0.46        4.08      6.76 o 
   7  16   0       76.43       79.03      7.34 o 
   1  17   0      169.02      165.85      6.95 o 
   2  17   0       67.31       66.88      6.58 o 
   3  17   0       74.67       90.32      7.36 o 
   4  17   0      182.08      181.21      7.22 o 
   5  17   0        0.44        8.10      9.29 o 
   6  17   0       69.23       84.50      7.13 o 
   0  18   0       98.02       97.01     14.23 o 
   1  18   0       26.52       21.33      8.04 o 
   2  18   0      127.69      124.85      6.25 o 
   3  18   0      242.53      238.65      7.25 o 
   4  18   0       30.84       25.26      6.95 o 
   5  18   0        6.86       23.74      9.59 o 
   6  18   0       28.94       39.53     10.50 o 
   1  19   0        1.18        2.71      7.11 o 
   2  19   0        9.25       11.65      6.98 o 
   3  19   0        0.00        6.77      7.89 o 
   4  19   0       11.18       15.95      8.30 o 
   5  19   0        7.32       10.67     10.13 o 
   0  20   0       19.32       16.28     10.84 o 
   1  20   0        6.54        8.13      7.63 o 
   2  20   0       27.14       30.67      7.44 o 
   3  20   0        1.94        4.47      8.23 o 
   4  20   0       13.35       19.27      9.19 o 
   1  21   0       18.58       13.64      7.37 o 
   2  21   0       48.72       57.35     11.54 o 
   3  21   0       12.81       16.59      7.91 o 
   0  22   0      133.06      129.36     17.89 o 
   1  22   0        4.14       13.68      9.88 o 
 -10   1   1       19.88       20.62      5.98 o 
  -9   1   1       91.74      102.77      7.03 o 
  -8   1   1        7.19        8.70      5.47 o 
  -7   1   1       48.11       48.41      5.71 o 
  -6   1   1       12.13       18.35      5.89 o 
  -5   1   1       50.27       52.17      6.08 o 
  -4   1   1     1521.67     1628.81     26.11 o 
  -3   1   1      367.59      403.21      7.58 o 
  -2   1   1       36.90       30.76      7.88 o 
  -1   1   1     1158.77     1287.38     13.03 o 
   0   1   1     1720.09     2268.37    403.28 o 
   1   1   1        7.17       15.61      8.50 o 
   2   1   1    20613.72    21822.25    225.23 o 
   3   1   1      940.84      931.12     14.11 o 
   4   1   1      159.16      162.35      5.96 o 
   5   1   1     1322.56     1366.41     15.94 o 
   6   1   1       33.74       30.48      5.46 o 
   7   1   1        9.11       14.95      6.90 o 
   8   1   1        8.70       11.91      5.22 o 
   9   1   1        0.10        0.00      7.13 o 
  10   1   1       43.35       51.80      6.20 o 
 -10   2   1       43.21       50.84      6.90 o 
  -9   2   1        2.04        7.38      5.33 o 
  -8   2   1       64.50       60.86      5.97 o 
  -7   2   1      141.17      135.30      5.14 o 
  -6   2   1      189.94      179.59      6.24 o 
  -5   2   1      549.36      566.67      6.82 o 
  -4   2   1      636.09      616.52     10.69 o 
  -3   2   1        0.96        0.00      5.70 o 
  -2   2   1       18.82       20.64      6.04 o 
  -1   2   1     2076.89     2178.25     14.23 o 
   0   2   1       80.84       72.65      7.78 o 
   1   2   1     3785.17     3894.35     67.16 o 
   2   2   1     1221.60     1242.11     23.45 o 
   3   2   1     1085.43     1201.27     10.54 o 
   4   2   1     4663.15     4672.61     60.55 o 
   5   2   1       14.92       17.20      6.57 o 
   6   2   1      255.42      249.24      6.14 o 
   7   2   1      361.68      352.18     10.52 o 
   8   2   1       57.74       65.41      6.10 o 
   9   2   1      100.86      113.06      5.89 o 
  10   2   1        7.63       14.59      7.04 o 
 -10   3   1        0.80        4.32      5.85 o 
  -9   3   1       72.48       87.17      6.95 o 
  -8   3   1        3.53        4.43      5.70 o 
  -7   3   1      368.91      350.32      8.25 o 
  -6   3   1      117.20      120.57      5.68 o 
  -5   3   1       85.15       76.38      5.60 o 
  -4   3   1      857.07      995.20      8.12 o 
  -3   3   1       91.90      119.50      5.46 o 
  -2   3   1     3879.52     3961.95     32.24 o 
  -1   3   1    28503.75    25972.73    142.38 o 
   0   3   1      896.51      990.07     22.59 o 
   1   3   1    12009.87    11722.58    133.10 o 
   2   3   1     1856.25     1815.56     41.00 o 
   3   3   1      324.32      297.43      7.70 o 
   4   3   1       37.77       28.21      6.21 o 
   5   3   1      682.63      610.65     12.03 o 
   6   3   1      669.56      641.03      7.65 o 
   7   3   1       75.79       79.56      6.42 o 
   8   3   1        0.65        2.71      5.54 o 
   9   3   1       60.28       66.51      7.24 o 
  10   3   1       35.50       43.45      6.71 o 
 -10   4   1       10.90       12.17      6.38 o 
  -9   4   1       63.18       60.84      7.02 o 
  -8   4   1       65.02       74.82      6.00 o 
  -7   4   1       78.92       86.92      6.28 o 
  -6   4   1      236.87      210.33      5.59 o 
  -5   4   1      295.25      314.76      5.85 o 
  -4   4   1       66.98       62.39      6.40 o 
  -3   4   1        4.09       19.48      5.99 o 
  -2   4   1     4371.40     4641.42     64.73 o 
  -1   4   1    11630.92    12229.32    230.28 o 
   0   4   1     6153.88     6425.92     76.43 o 
   1   4   1        1.89        0.49      6.15 o 
   2   4   1      691.05      705.35     10.47 o 
   3   4   1        2.84        5.96      6.60 o 
   4   4   1      169.93      132.96      5.10 o 
   5   4   1       55.63       63.19      5.05 o 
   6   4   1      134.03      120.48      6.27 o 
   7   4   1       18.52       21.73      6.40 o 
   8   4   1      254.89      267.05      7.29 o 
   9   4   1        2.43        5.00      6.01 o 
  10   4   1        0.28        0.00      6.58 o 
 -10   5   1        0.01        3.72      6.98 o 
  -9   5   1        0.21        5.66      5.50 o 
  -8   5   1      107.10      106.10      5.78 o 
  -7   5   1      164.65      168.66      5.36 o 
  -6   5   1       27.13       33.49      6.12 o 
  -5   5   1      702.35      688.86      8.07 o 
  -4   5   1      813.37      929.05      8.08 o 
  -3   5   1        0.20        1.45      5.61 o 
  -2   5   1     8125.57     8580.37    221.79 o 
  -1   5   1     1303.07     1404.60     27.57 o 
   0   5   1     3637.05     3865.39     62.27 o 
   1   5   1      583.34      603.44     47.90 o 
   2   5   1     1867.65     2141.77    245.19 o 
   3   5   1      345.09      394.04      7.52 o 
   4   5   1      782.45      819.51     13.37 o 
   5   5   1       42.07       43.30      5.84 o 
   6   5   1       27.20       24.05      5.54 o 
   7   5   1      188.43      200.69      6.07 o 
   8   5   1       14.00       10.00      6.01 o 
   9   5   1      162.43      160.20      6.09 o 
  10   5   1        9.46       13.68      6.85 o 
 -10   6   1        8.97       10.37      7.06 o 
  -9   6   1        6.81       15.71      6.99 o 
  -8   6   1       15.18       11.86      6.64 o 
  -7   6   1       13.48       19.41      5.41 o 
  -6   6   1      352.59      349.04      5.94 o 
  -5   6   1       32.90       31.70      5.92 o 
  -4   6   1     2224.01     2237.80     15.99 o 
  -3   6   1      663.36      694.45      7.01 o 
  -2   6   1        2.62        4.21      5.06 o 
  -1   6   1     2059.62     2194.07     37.11 o 
   0   6   1        7.10        6.58      5.06 o 
   1   6   1     3143.66     3334.19    262.09 o 
   2   6   1      145.45      175.75     14.57 o 
   3   6   1      542.53      550.78      7.90 o 
   4   6   1      118.79      123.86      5.36 o 
   5   6   1      146.79      150.39      5.80 o 
   6   6   1      387.66      404.01      7.02 o 
   7   6   1       13.30       18.34      5.90 o 
   8   6   1       92.19       95.70      5.87 o 
   9   6   1       70.85       63.39      6.38 o 
  10   6   1        1.02        0.00      8.17 o 
 -10   7   1        5.58        5.59      6.21 o 
  -9   7   1        2.44        8.80      5.58 o 
  -8   7   1      285.22      260.30      8.28 o 
  -7   7   1       48.13       70.29      6.48 o 
  -6   7   1        9.63        9.93      5.59 o 
  -5   7   1      886.13      921.16     12.98 o 
  -4   7   1       85.30       90.63      5.86 o 
  -3   7   1      904.06      986.68      7.59 o 
  -2   7   1     4757.87     5057.64     82.63 o 
  -1   7   1     1016.98     1124.55     42.67 o 
   0   7   1      166.99      170.67      5.58 o 
   1   7   1      630.20      650.92     16.93 o 
   2   7   1       17.74       17.31      5.11 o 
   3   7   1     1371.91     1372.79    152.78 o 
   4   7   1        2.21        4.52      5.59 o 
   5   7   1      276.96      300.63      5.53 o 
   6   7   1       28.63       29.30      6.23 o 
   7   7   1      524.72      550.10      7.76 o 
   8   7   1      193.88      209.56      6.77 o 
   9   7   1       56.99       59.71      6.90 o 
  10   7   1        4.87       12.99      7.44 o 
 -10   8   1       16.55       22.41      8.15 o 
  -9   8   1       55.24       67.38      6.27 o 
  -8   8   1       81.85       89.27      6.66 o 
  -7   8   1       35.61       42.28      5.86 o 
  -6   8   1      307.53      334.39      6.03 o 
  -5   8   1      220.87      210.18      6.13 o 
  -4   8   1     2243.80     2320.74     23.34 o 
  -3   8   1     2483.89     2591.17     62.21 o 
  -2   8   1     1620.86     1711.07     37.65 o 
  -1   8   1       74.21       53.23      7.01 o 
   0   8   1      246.59      247.67      6.38 o 
   1   8   1      308.41      274.92     12.54 o 
   2   8   1       59.12       76.69      5.51 o 
   3   8   1       53.87       70.18     11.90 o 
   4   8   1     1095.46     1120.13    111.68 o 
   5   8   1      347.44      337.47      6.91 o 
   6   8   1       78.36       78.09      5.53 o 
   7   8   1        4.85       14.48      5.48 o 
   8   8   1      283.68      295.13      6.56 o 
   9   8   1       60.44       52.15      6.72 o 
  -9   9   1      119.39      118.10     10.09 o 
  -8   9   1      389.12      357.84      7.69 o 
  -7   9   1       34.25       38.85      5.91 o 
  -6   9   1      215.00      173.81      6.19 o 
  -5   9   1      997.80      980.54     10.04 o 
  -4   9   1      465.75      453.23     10.99 o 
  -3   9   1      486.57      488.94      8.50 o 
  -2   9   1       16.53       14.95      5.67 o 
  -1   9   1      313.52      327.27     10.39 o 
   0   9   1      273.26      243.22      6.21 o 
   1   9   1      125.94      115.21      5.84 o 
   2   9   1      576.35      612.87     19.90 o 
   3   9   1       43.57       61.68      5.78 o 
   4   9   1       27.09       26.95      6.16 o 
   5   9   1      303.90      296.36     31.59 o 
   6   9   1      237.69      219.01     11.93 o 
   7   9   1        0.13        4.78      6.21 o 
   8   9   1       52.21       60.16      6.58 o 
   9   9   1        4.59       15.32      7.09 o 
  -9  10   1       39.82       40.20      7.09 o 
  -8  10   1      174.65      186.07      7.01 o 
  -7  10   1        2.34        4.33      6.08 o 
  -6  10   1       13.60       11.02      5.90 o 
  -5  10   1      689.29      658.97      8.98 o 
  -4  10   1        8.26        8.15      4.72 o 
  -3  10   1      175.98      231.20      5.35 o 
  -2  10   1       17.25       19.44      5.54 o 
  -1  10   1      393.97      421.15     17.44 o 
   0  10   1        8.74        9.10      5.84 o 
   1  10   1      711.52      755.28     48.79 o 
   2  10   1      152.06      143.98      5.49 o 
   3  10   1        3.92        8.30      5.78 o 
   4  10   1      481.22      442.49     52.40 o 
   5  10   1        5.62        9.21      5.03 o 
   6  10   1       21.08        7.21      6.71 o 
   7  10   1        2.20        3.56      5.71 o 
   8  10   1       10.97        3.02      6.81 o 
   9  10   1        0.03        1.31      6.74 o 
  -9  11   1        3.08        6.65      6.28 o 
  -8  11   1        1.61        8.30      7.31 o 
  -7  11   1      118.66       97.49      7.48 o 
  -6  11   1       63.65       61.74      5.83 o 
  -5  11   1       47.19       34.47      6.38 o 
  -4  11   1        2.81        4.22      6.52 o 
  -3  11   1        2.13        5.74      5.23 o 
  -2  11   1       23.59       19.84      4.36 o 
  -1  11   1       75.03       57.57      6.26 o 
   0  11   1     1055.86     1086.17     28.84 o 
   1  11   1       51.99       55.26      5.44 o 
   2  11   1      162.24      181.80      7.77 o 
   3  11   1        0.01        3.38      5.11 o 
   4  11   1       16.66       13.42      5.86 o 
   5  11   1      156.67      131.02     15.50 o 
   6  11   1       44.82       41.19      5.56 o 
   7  11   1       17.94       17.38      6.47 o 
   8  11   1       24.00       25.04      7.82 o 
   9  11   1       16.31       17.59      7.96 o 
  -9  12   1        6.32       13.93      7.86 o 
  -8  12   1       72.67       69.01      9.65 o 
  -7  12   1        6.46        0.39      7.77 o 
  -6  12   1      201.09      199.33      7.61 o 
  -5  12   1      179.85      190.34      8.44 o 
  -4  12   1       16.02       10.25      4.87 o 
  -3  12   1       19.24       23.52      5.83 o 
  -2  12   1        5.54        6.68      5.55 o 
  -1  12   1      160.16      166.04      7.35 o 
   0  12   1      224.33      212.35      5.94 o 
   1  12   1      155.56      153.71      4.90 o 
   2  12   1      661.51      660.58     14.35 o 
   3  12   1        5.74       18.77      6.39 o 
   4  12   1       31.83       17.31      6.47 o 
   5  12   1       11.67       14.72      6.19 o 
   6  12   1      101.82       84.34     11.44 o 
   7  12   1        2.41        9.29      6.99 o 
   8  12   1        8.88       11.52      7.14 o 
  -8  13   1        4.22       12.57      7.22 o 
  -7  13   1       91.61       86.59      9.68 o 
  -6  13   1       16.34       18.15      6.67 o 
  -5  13   1        0.04        0.00      7.14 o 
  -4  13   1      125.34      123.18      5.64 o 
  -3  13   1       30.15       31.08      5.40 o 
  -2  13   1     1086.26     1003.18     35.19 o 
  -1  13   1      335.72      299.41      9.24 o 
   0  13   1      385.21      374.48      7.02 o 
   1  13   1      413.64      446.28     15.98 o 
   2  13   1     1141.73     1146.86     31.02 o 
   3  13   1       24.13       24.95      5.75 o 
   4  13   1       12.86       16.09      6.90 o 
   5  13   1      181.86      193.75      8.47 o 
   6  13   1        3.21       11.81      7.49 o 
   7  13   1       46.21       47.59      8.89 o 
   8  13   1       13.32       15.63      7.51 o 
  -8  14   1      257.75      224.76     30.11 o 
  -7  14   1       21.99       21.87      7.41 o 
  -6  14   1        0.43        0.00      6.77 o 
  -5  14   1        6.98       10.71      5.98 o 
  -4  14   1       70.56       72.66      6.45 o 
  -3  14   1      521.22      483.81      6.72 o 
  -2  14   1        0.24        1.96      5.71 o 
  -1  14   1       61.53       55.41      5.89 o 
   0  14   1      156.93      157.27      8.30 o 
   1  14   1     1171.55     1151.23     25.49 o 
   2  14   1      142.78      143.90      6.10 o 
   3  14   1        6.51       14.78      5.09 o 
   4  14   1       35.19       35.90      6.21 o 
   5  14   1        4.82        2.93      6.59 o 
   6  14   1      127.28      117.66      7.09 o 
   7  14   1       24.01       31.48      8.50 o 
   8  14   1       45.85       45.54      7.64 o 
  -8  15   1       24.76       26.68      7.57 o 
  -7  15   1       70.29       82.05      8.71 o 
  -6  15   1       29.43       39.53      8.77 o 
  -5  15   1      220.53      220.33      9.85 o 
  -4  15   1        0.78        6.27      5.74 o 
  -3  15   1       59.08       56.21      6.96 o 
  -2  15   1      536.54      518.50     18.92 o 
  -1  15   1        2.14        9.71      6.34 o 
   0  15   1      195.96      213.68      8.26 o 
   1  15   1        5.42        8.73      5.94 o 
   2  15   1       35.86       38.80      6.84 o 
   3  15   1       17.30       24.87      4.79 o 
   4  15   1       46.83       46.35      6.64 o 
   5  15   1       43.37       42.17      8.77 o 
   6  15   1        1.07        0.34      7.15 o 
   7  15   1      194.69      197.99      8.30 o 
  -7  16   1        0.96        4.71      7.88 o 
  -6  16   1       90.98       81.09      9.85 o 
  -5  16   1        6.38       11.36      8.95 o 
  -4  16   1        6.40        2.68      7.20 o 
  -3  16   1       20.45       23.18      6.20 o 
  -2  16   1        4.55        5.51      6.44 o 
  -1  16   1        6.47        9.52      6.24 o 
   0  16   1       97.79       88.03      7.19 o 
   1  16   1       31.42       37.43      5.61 o 
   2  16   1      247.55      247.59      6.37 o 
   3  16   1        2.79        9.44      6.24 o 
   4  16   1       19.94       19.94      7.30 o 
   5  16   1        1.52        0.00      6.45 o 
   6  16   1       58.48       65.41      8.30 o 
   7  16   1       30.39       37.23      7.94 o 
  -7  17   1        1.60        0.00     10.51 o 
  -6  17   1        5.03        4.59      9.72 o 
  -5  17   1        7.02        1.02      9.20 o 
  -4  17   1        7.44        8.85      6.71 o 
  -3  17   1        4.35        7.58      7.18 o 
  -2  17   1        3.33        3.91      7.31 o 
  -1  17   1        4.71        9.84      7.69 o 
   0  17   1       69.66       68.23      6.64 o 
   1  17   1       10.57       15.20      7.37 o 
   2  17   1       98.95       82.17      6.64 o 
   3  17   1        1.21        3.57      7.23 o 
   4  17   1        8.59        7.82      6.11 o 
   5  17   1        5.17        1.27      6.19 o 
   6  17   1       31.52       43.99      7.02 o 
  -6  18   1        9.73        9.44      8.79 o 
  -5  18   1      102.97      102.03     10.32 o 
  -4  18   1        0.17        0.94      7.89 o 
  -3  18   1        9.07       10.33      6.69 o 
  -2  18   1        1.50        6.46      6.61 o 
  -1  18   1      110.27      117.44      7.22 o 
   0  18   1        5.73        2.82      8.23 o 
   1  18   1        2.21        3.51      7.95 o 
   2  18   1      121.38      125.94      6.43 o 
   3  18   1      103.38      100.78      7.04 o 
   4  18   1       31.63       38.78      8.33 o 
   5  18   1        0.00        0.00      9.91 o 
   6  18   1        2.89        8.38      7.98 o 
  -5  19   1       79.05       90.44     10.06 o 
  -4  19   1      155.26      158.42      7.50 o 
  -3  19   1        4.96        7.22      7.12 o 
  -2  19   1      132.88      131.38      8.13 o 
  -1  19   1       14.15       17.63      6.54 o 
   0  19   1      101.12      103.05      8.70 o 
   1  19   1       89.14       87.80      8.29 o 
   2  19   1       11.69       18.56      6.94 o 
   3  19   1       94.31       94.51      6.54 o 
   4  19   1       21.89       33.35      8.48 o 
   5  19   1      128.55      123.33      8.50 o 
  -4  20   1       63.52       57.08      9.13 o 
  -3  20   1      218.39      226.91      9.80 o 
  -2  20   1       46.46       44.79      8.20 o 
  -1  20   1       84.04       93.08     10.43 o 
   0  20   1        1.48        4.48     10.85 o 
   1  20   1        0.61        8.73      7.59 o 
   2  20   1       87.27       80.31      7.76 o 
   3  20   1       48.07       40.43      8.42 o 
   4  20   1      185.57      191.12      9.45 o 
  -3  21   1        5.11        0.00      7.84 o 
  -2  21   1       40.16       31.39      9.05 o 
  -1  21   1        0.39        9.30      9.68 o 
   0  21   1       23.89       35.17      8.27 o 
   1  21   1        7.29       13.86      9.85 o 
   2  21   1       99.98      100.15     14.60 o 
   3  21   1       71.96       64.66      7.97 o 
  -1  22   1        0.05        0.00      8.44 o 
   0  22   1        8.18       24.25     11.70 o 
   1  22   1        7.14        3.36     10.94 o 
 -10   0   2       54.75       41.94      8.28 o 
  -9   0   2      104.20      104.19      7.93 o 
  -8   0   2       36.87       37.66      8.21 o 
  -7   0   2      508.91      496.56      8.31 o 
  -6   0   2      179.64      178.63     13.34 o 
  -5   0   2      174.49      217.00     12.37 o 
  -4   0   2      162.01      120.62     10.48 o 
  -3   0   2       79.45       87.71      8.98 o 
  -2   0   2     1486.12     1633.38     55.59 o 
  -1   0   2     7873.33     8051.54     47.13 o 
   1   0   2      565.11      446.21     12.85 o 
   2   0   2    20253.07    19802.19    100.57 o 
   3   0   2      897.29      699.40     11.49 o 
   4   0   2        1.78        0.00      7.89 o 
   5   0   2     4950.96     5005.74     42.25 o 
   6   0   2       53.17       54.57      7.85 o 
   7   0   2       63.72       74.60      7.23 o 
   8   0   2      119.63      129.47      9.18 o 
   9   0   2       17.35       23.49      9.35 o 
  10   0   2       25.48       18.20     10.00 o 
 -10   1   2       39.49       44.35      6.25 o 
  -9   1   2        8.18       11.86      5.64 o 
  -8   1   2       98.41      103.15      5.47 o 
  -7   1   2      141.27      131.73      8.82 o 
  -6   1   2      262.61      272.29      6.47 o 
  -5   1   2        3.27        5.87      4.55 o 
  -4   1   2       87.07       63.92      6.01 o 
  -3   1   2      214.24      206.79      6.20 o 
  -2   1   2       48.60       46.27      6.24 o 
  -1   1   2    10478.09    10786.53    140.14 o 
   0   1   2     3959.91     4203.30     56.77 o 
   1   1   2      126.19      122.42      8.19 o 
   2   1   2     1484.23     1536.85     11.61 o 
   3   1   2     2611.64     2654.09     25.96 o 
   4   1   2     1618.53     1623.54     15.73 o 
   5   1   2      246.15      240.87      6.53 o 
   6   1   2      390.26      397.25     18.19 o 
   7   1   2       28.69       32.11      5.63 o 
   8   1   2      104.77      110.38      5.54 o 
   9   1   2      158.45      166.57      7.76 o 
  10   1   2        7.95        9.74      6.71 o 
 -10   2   2       12.01       14.23      6.17 o 
  -9   2   2        2.77       12.75      6.68 o 
  -8   2   2       29.00       25.24      6.39 o 
  -7   2   2       57.92       53.15      5.55 o 
  -6   2   2       88.75       82.39      5.47 o 
  -5   2   2     1038.54     1159.73     14.33 o 
  -4   2   2       18.02       18.85      5.82 o 
  -3   2   2       76.43       92.14      5.93 o 
  -2   2   2       22.25       17.53      5.31 o 
  -1   2   2     1014.98      996.20     23.81 o 
   0   2   2     2556.46     2792.10     25.49 o 
   1   2   2    10010.84     9426.59    750.88 o 
   2   2   2     1290.52     1269.01     20.62 o 
   3   2   2      403.38      362.13      7.09 o 
   4   2   2      432.01      422.90      9.28 o 
   5   2   2      143.81      146.90      5.68 o 
   6   2   2       11.76       17.23      5.99 o 
   7   2   2      189.29      202.65      7.53 o 
   8   2   2       69.67       73.95      6.92 o 
   9   2   2       33.63       32.15      6.68 o 
  10   2   2        8.53       13.56      7.88 o 
 -10   3   2       21.70       16.98      5.97 o 
  -9   3   2       22.12       14.27      6.22 o 
  -8   3   2       21.20       22.33      6.26 o 
  -7   3   2       31.38       31.81      6.10 o 
  -6   3   2       33.64       42.01      5.02 o 
  -5   3   2        4.06        5.23      4.96 o 
  -4   3   2       75.07       90.34      5.73 o 
  -3   3   2      854.93      872.34      7.70 o 
  -2   3   2     1571.06     1660.62      9.82 o 
  -1   3   2      980.82     1081.94     15.38 o 
   0   3   2      468.38      459.81      9.06 o 
   1   3   2      168.48      134.24     29.27 o 
   2   3   2      268.39      293.73      7.93 o 
   3   3   2      330.21      390.35     11.73 o 
   4   3   2       59.13       66.11      6.14 o 
   5   3   2      614.46      642.98     17.47 o 
   6   3   2      313.15      338.87      6.83 o 
   7   3   2      196.57      220.84     11.08 o 
   8   3   2       31.63       33.74      6.86 o 
   9   3   2       18.14       20.65      6.22 o 
  10   3   2       17.62       11.62      7.28 o 
 -10   4   2       24.56       26.43      6.80 o 
  -9   4   2      186.72      178.88      7.87 o 
  -8   4   2       10.59       13.78      5.33 o 
  -7   4   2        9.30       10.94      6.06 o 
  -6   4   2       13.75       11.29      5.87 o 
  -5   4   2        0.80        0.00      5.72 o 
  -4   4   2      797.00      873.31     16.64 o 
  -3   4   2      649.18      671.51      8.65 o 
  -2   4   2     1098.38     1123.18     38.55 o 
  -1   4   2       88.09       78.02      5.47 o 
   0   4   2        0.25        1.46      5.53 o 
   1   4   2     1328.82     1304.08    201.57 o 
   2   4   2     1031.23     1063.20    164.42 o 
   3   4   2      405.48      439.71      8.31 o 
   4   4   2      870.52      935.66     22.49 o 
   5   4   2      478.65      427.18      6.37 o 
   6   4   2       67.80       68.63      5.24 o 
   7   4   2       91.56       85.17      7.26 o 
   8   4   2       58.51       58.08      6.18 o 
   9   4   2       35.41       34.16      6.73 o 
  10   4   2       93.82       93.56      7.53 o 
 -10   5   2       72.12       67.62      6.93 o 
  -9   5   2       16.94       18.21      6.85 o 
  -8   5   2       64.80       65.25      5.99 o 
  -7   5   2        0.37        5.01      5.57 o 
  -6   5   2      228.35      227.27      6.02 o 
  -5   5   2      328.41      326.62      5.49 o 
  -4   5   2        3.14        0.00      5.58 o 
  -3   5   2     2319.43     2357.47     23.63 o 
  -2   5   2      777.21      909.44     15.84 o 
  -1   5   2        1.88        7.23      4.69 o 
   0   5   2       27.99       46.50      5.33 o 
   1   5   2      374.44      369.73     14.69 o 
   2   5   2     6868.44     7009.89    105.15 o 
   3   5   2      414.57      456.42     43.82 o 
   4   5   2       26.54       19.60      5.80 o 
   5   5   2       11.64       12.44      5.39 o 
   6   5   2      324.24      338.29      6.44 o 
   7   5   2        1.58        8.43      5.81 o 
   8   5   2      269.50      271.73      6.73 o 
   9   5   2      199.60      212.51      6.13 o 
  10   5   2        2.82       11.48      6.90 o 
 -10   6   2       12.01       22.42      6.98 o 
  -9   6   2        2.47        8.12      6.34 o 
  -8   6   2       10.57       21.10      5.94 o 
  -7   6   2      148.06      147.06      6.11 o 
  -6   6   2     1242.56     1222.98     15.32 o 
  -5   6   2        8.35        7.81      4.84 o 
  -4   6   2      535.87      513.82      6.10 o 
  -3   6   2      945.52     1061.97     12.65 o 
  -2   6   2     3112.15     3443.61     75.95 o 
  -1   6   2      547.89      685.89     17.80 o 
   0   6   2     2349.47     2469.88     31.23 o 
   1   6   2     1052.78     1068.67     46.32 o 
   2   6   2      167.31      203.31     24.20 o 
   3   6   2     2482.91     2500.94    256.17 o 
   4   6   2      119.64      121.28      5.26 o 
   5   6   2      500.10      469.79      6.51 o 
   6   6   2      204.40      192.63      5.32 o 
   7   6   2        0.56        8.96      5.86 o 
   8   6   2       36.10       50.74      5.92 o 
   9   6   2      213.96      201.27      6.73 o 
 -10   7   2       66.06       66.80      6.67 o 
  -9   7   2       16.92       25.58      6.97 o 
  -8   7   2        2.89        5.15      5.99 o 
  -7   7   2        0.01        6.17      5.73 o 
  -6   7   2      281.54      264.27      6.29 o 
  -5   7   2      648.83      611.01      7.75 o 
  -4   7   2        2.04        0.10      4.99 o 
  -3   7   2      140.18      133.24      4.82 o 
  -2   7   2      737.09      839.92     33.82 o 
  -1   7   2     1967.99     2211.58     35.36 o 
   0   7   2      517.13      585.34     14.69 o 
   1   7   2       22.51        8.75      4.97 o 
   2   7   2     1345.25     1294.84     10.02 o 
   3   7   2        3.55       10.81      5.87 o 
   4   7   2      514.39      444.47     52.77 o 
   5   7   2      222.42      212.05     18.78 o 
   6   7   2        5.15       14.07      5.21 o 
   7   7   2        5.08        9.46      6.55 o 
   8   7   2        9.71       12.38      5.55 o 
   9   7   2        4.54       14.58      6.04 o 
 -10   8   2        0.11        8.87      7.16 o 
  -9   8   2       50.79       50.07      6.14 o 
  -8   8   2       33.79       37.38      6.18 o 
  -7   8   2       14.29       12.04      5.82 o 
  -6   8   2      466.07      465.08      9.43 o 
  -5   8   2       38.38       37.41      5.50 o 
  -4   8   2      153.22      151.85      4.85 o 
  -3   8   2     1755.59     1890.96     25.61 o 
  -2   8   2      673.17      670.30     13.93 o 
  -1   8   2     2738.23     3111.99     67.88 o 
   0   8   2     1477.08     1618.84     29.57 o 
   1   8   2     1378.18     1415.93    108.81 o 
   2   8   2        0.67        3.13      5.45 o 
   3   8   2      340.85      394.67     44.25 o 
   4   8   2      325.05      344.37     27.42 o 
   5   8   2       29.37       36.60      6.25 o 
   6   8   2        3.32        5.91      6.40 o 
   7   8   2        0.09        2.82      6.61 o 
   8   8   2       21.85       24.94      6.49 o 
   9   8   2       76.71       68.44      7.24 o 
 -10   9   2        4.22        0.00      7.35 o 
  -9   9   2        8.16       10.10      7.34 o 
  -8   9   2        0.05        4.46      6.86 o 
  -7   9   2      228.54      239.15      6.75 o 
  -6   9   2       55.17       58.08      6.38 o 
  -5   9   2      557.14      535.97      7.67 o 
  -4   9   2        6.51        6.03      4.69 o 
  -3   9   2       45.40       45.44      6.33 o 
  -2   9   2      436.18      483.20     13.61 o 
  -1   9   2      973.88     1030.83     17.00 o 
   0   9   2        0.38        1.67      5.14 o 
   1   9   2      412.02      439.63     25.52 o 
   2   9   2      433.59      464.83      8.43 o 
   3   9   2      109.65      129.11      5.93 o 
   4   9   2       86.31       95.87      5.79 o 
   5   9   2        0.42        1.88      5.19 o 
   6   9   2       15.65       26.82      6.12 o 
   7   9   2      187.28      186.87      6.20 o 
   8   9   2       21.01       14.85      6.49 o 
   9   9   2       49.97       46.81     11.11 o 
  -9  10   2       57.22       62.45      7.13 o 
  -8  10   2       47.60       47.14      7.36 o 
  -7  10   2       11.07       14.31      6.35 o 
  -6  10   2      140.07      136.66      5.72 o 
  -5  10   2      490.74      484.54      9.09 o 
  -4  10   2       52.19       56.37      5.06 o 
  -3  10   2      146.24      172.15      9.50 o 
  -2  10   2      340.15      300.69     12.20 o 
  -1  10   2      245.97      252.08      6.51 o 
   0  10   2     1778.86     1849.76     31.08 o 
   1  10   2      223.17      204.66     17.35 o 
   2  10   2       57.15       55.67      5.23 o 
   3  10   2      121.44      118.67      6.67 o 
   4  10   2       30.88       27.93      6.92 o 
   5  10   2       32.48       30.99      6.46 o 
   6  10   2       57.09       51.58      6.62 o 
   7  10   2      108.75      107.43     13.28 o 
   8  10   2        8.60        8.03      7.01 o 
   9  10   2       19.34        8.42      6.55 o 
  -9  11   2        0.98        0.00      6.93 o 
  -8  11   2      168.09      182.47      7.43 o 
  -7  11   2       15.38       21.67      6.20 o 
  -6  11   2      265.83      262.37      7.12 o 
  -5  11   2       41.72       44.13      4.98 o 
  -4  11   2      335.63      339.65     15.67 o 
  -3  11   2     1901.86     1906.54     55.57 o 
  -2  11   2     1261.19     1310.10     48.17 o 
  -1  11   2      816.12      782.96     19.10 o 
   0  11   2      121.54      126.89      5.01 o 
   1  11   2       67.05       56.34      5.85 o 
   2  11   2      201.54      199.10      6.21 o 
   3  11   2       21.35       20.42      5.85 o 
   4  11   2       79.52       76.82      5.47 o 
   5  11   2        0.43        6.96      5.92 o 
   6  11   2      255.28      259.05     17.59 o 
   7  11   2       72.18       77.32      6.85 o 
   8  11   2        0.26        2.58      7.70 o 
  -9  12   2       47.53       56.05      6.75 o 
  -8  12   2        2.26        1.39      6.39 o 
  -7  12   2      406.11      419.69      9.77 o 
  -6  12   2        7.57        9.55      5.49 o 
  -5  12   2      173.94      201.13      6.83 o 
  -4  12   2     1037.85     1014.59     25.96 o 
  -3  12   2      712.56      676.33     15.67 o 
  -2  12   2      309.24      270.05      7.03 o 
  -1  12   2      485.93      480.21     14.94 o 
   0  12   2      324.16      324.11      6.99 o 
   1  12   2      738.81      684.31     20.84 o 
   2  12   2       64.39       58.63      5.80 o 
   3  12   2      178.25      164.66      8.07 o 
   4  12   2       13.78        8.12      5.98 o 
   5  12   2       35.21       37.02      7.03 o 
   6  12   2        0.42        4.09      5.81 o 
   7  12   2      166.49      170.06     17.34 o 
   8  12   2       22.24       33.66      6.72 o 
  -8  13   2      138.63      128.49     13.94 o 
  -7  13   2       20.83       27.71      6.48 o 
  -6  13   2      206.71      202.04      7.11 o 
  -5  13   2      242.96      213.23      6.76 o 
  -4  13   2      245.68      224.67      6.74 o 
  -3  13   2       36.86       45.09      6.62 o 
  -2  13   2        7.31        9.78      5.84 o 
  -1  13   2       17.54       19.54      5.27 o 
   0  13   2       13.55       14.07      5.89 o 
   1  13   2      181.16      181.16      8.34 o 
   2  13   2       49.30       41.50      5.79 o 
   3  13   2       31.93       28.78      6.78 o 
   4  13   2       60.05       66.89      6.86 o 
   5  13   2       91.10       84.69      6.53 o 
   6  13   2       62.04       67.81      6.90 o 
   7  13   2        2.57       12.06      6.78 o 
   8  13   2        3.12        7.74      7.61 o 
  -8  14   2       50.53       37.77      7.19 o 
  -7  14   2       12.52       17.80      6.56 o 
  -6  14   2        0.07        6.62      7.50 o 
  -5  14   2        1.77        4.84      6.45 o 
  -4  14   2      120.53      108.29      7.16 o 
  -3  14   2        0.03        4.35      5.00 o 
  -2  14   2        3.03       10.72      6.57 o 
  -1  14   2      750.21      734.27     27.12 o 
   0  14   2       66.15       69.83      7.62 o 
   1  14   2       93.14       85.43      5.08 o 
   2  14   2      262.64      259.18      5.65 o 
   3  14   2       12.69       20.95      6.14 o 
   4  14   2        7.10        8.55      7.97 o 
   5  14   2       15.66       16.40      6.09 o 
   6  14   2       86.45       88.38      6.95 o 
   7  14   2        6.69        7.11      6.81 o 
  -8  15   2       91.81       87.62     10.78 o 
  -7  15   2        1.76       10.53      8.41 o 
  -6  15   2       74.47       77.90      9.26 o 
  -5  15   2      321.43      317.69      6.75 o 
  -4  15   2       78.89       69.69      7.24 o 
  -3  15   2      305.81      278.14      7.54 o 
  -2  15   2        2.93        3.18      6.75 o 
  -1  15   2      222.47      232.73      7.27 o 
   0  15   2      176.52      173.69      8.15 o 
   1  15   2      496.05      496.10     10.15 o 
   2  15   2       78.19       81.34      5.28 o 
   3  15   2        0.07        5.40      5.68 o 
   4  15   2       84.18       76.79      7.27 o 
   5  15   2        0.00       11.72      8.72 o 
   6  15   2       12.18       20.54      9.28 o 
   7  15   2       10.94       18.50      7.65 o 
  -7  16   2       23.96       17.88      8.77 o 
  -6  16   2      157.42      151.73      8.60 o 
  -5  16   2       37.22       41.45      5.83 o 
  -4  16   2      107.87      110.77      6.23 o 
  -3  16   2      141.16      130.74      6.81 o 
  -2  16   2      260.18      275.37      7.83 o 
  -1  16   2        1.52       10.57      7.07 o 
   0  16   2      170.16      161.41      6.58 o 
   1  16   2       10.57       14.14      6.07 o 
   2  16   2       54.23       45.50      5.32 o 
   3  16   2      121.15      130.68      6.62 o 
   4  16   2        0.30        2.09      6.07 o 
   5  16   2       11.69       24.34      7.79 o 
   6  16   2       24.74       29.69      9.30 o 
   7  16   2       17.45       18.88     10.45 o 
  -7  17   2      107.01       82.98     10.78 o 
  -6  17   2       15.41       15.43      8.42 o 
  -5  17   2       67.25       81.54      6.72 o 
  -4  17   2      232.62      219.76      8.11 o 
  -3  17   2      140.05      149.08      6.24 o 
  -2  17   2       26.53       24.69      5.86 o 
  -1  17   2      132.41      127.52      7.06 o 
   0  17   2        3.22        4.71      6.73 o 
   1  17   2      103.41      103.43      6.08 o 
   2  17   2      288.32      307.97     14.91 o 
   3  17   2        7.43        6.20      6.06 o 
   4  17   2      132.24      133.51      7.21 o 
   5  17   2        0.08        2.35      6.69 o 
   6  17   2       91.14      113.22      8.80 o 
  -6  18   2        4.41       11.25      8.76 o 
  -5  18   2        8.72       13.08      7.35 o 
  -4  18   2      161.13      169.21      6.71 o 
  -3  18   2        5.98       16.21      6.70 o 
  -2  18   2      159.75      163.93      7.17 o 
  -1  18   2       47.01       44.67      7.00 o 
   0  18   2        7.95        9.70      6.72 o 
   1  18   2       55.70       54.02      6.78 o 
   2  18   2       26.64       27.61      7.00 o 
   3  18   2      207.75      202.75      9.75 o 
   4  18   2        0.79        0.00      6.06 o 
   5  18   2       38.18       42.45      8.68 o 
  -5  19   2       14.66       12.08      6.95 o 
  -4  19   2        8.30        9.78      7.26 o 
  -3  19   2       21.48       25.89      6.38 o 
  -2  19   2        5.54        5.70      7.26 o 
  -1  19   2        0.59        2.38      7.48 o 
   0  19   2       19.34       27.68     10.85 o 
   1  19   2        7.34       10.79      7.32 o 
   2  19   2        2.74        1.18      7.70 o 
   3  19   2        4.51       17.56      9.41 o 
   4  19   2        2.28        0.00     10.01 o 
   5  19   2        8.74       16.21      8.98 o 
  -4  20   2        4.39        5.43      8.72 o 
  -3  20   2        0.18        1.53      7.42 o 
  -2  20   2      120.81      140.90      9.72 o 
  -1  20   2        9.16        9.98      6.97 o 
   0  20   2        1.08       11.80     11.09 o 
   1  20   2        0.77        4.74      7.83 o 
   2  20   2        1.70        7.15      7.35 o 
   3  20   2       12.45       20.27      8.72 o 
   4  20   2        6.74        2.52      8.98 o 
  -3  21   2       48.06       43.34      7.42 o 
  -2  21   2       16.71       17.22      9.05 o 
  -1  21   2       11.94       16.88     10.67 o 
   0  21   2        0.09        0.00      9.39 o 
   1  21   2       33.18       35.01      8.37 o 
   2  21   2        1.21        8.05      8.91 o 
   3  21   2        0.76        0.00      9.74 o 
  -1  22   2       27.77       16.48      8.56 o 
   0  22   2       22.55       15.41     12.43 o 
   1  22   2       52.65       50.99      9.66 o 
 -11   1   3        0.13        0.77      6.47 o 
 -10   1   3        2.19        3.81      6.29 o 
  -9   1   3      100.60       97.05      5.73 o 
  -8   1   3       70.05       74.53      5.11 o 
  -7   1   3      197.02      193.30      5.01 o 
  -6   1   3       18.53       20.70      4.84 o 
  -5   1   3        0.73        5.28      5.05 o 
  -4   1   3       17.95        9.76      5.41 o 
  -3   1   3     2006.19     2092.77     20.99 o 
  -2   1   3     1166.74     1160.75     14.81 o 
  -1   1   3      274.46      274.51      7.78 o 
   0   1   3     8041.73     6094.21   2415.18 o 
   1   1   3    11012.91     7340.14   1723.18 o 
   2   1   3      202.65      200.36      7.48 o 
   3   1   3      153.29      149.20      6.63 o 
   4   1   3       67.39       98.30      6.64 o 
   5   1   3       33.10       27.37      6.35 o 
   6   1   3      168.67      162.87      6.46 o 
   7   1   3      937.25      916.28     13.48 o 
   8   1   3      113.77      128.25      7.71 o 
   9   1   3        0.30        5.22      6.70 o 
  10   1   3       39.71       36.09      6.98 o 
 -11   2   3        2.64       14.06      6.18 o 
 -10   2   3      147.40      153.42      6.59 o 
  -9   2   3       15.18       16.76      5.66 o 
  -8   2   3      146.69      138.35      5.66 o 
  -7   2   3      153.33      144.64      5.73 o 
  -6   2   3        2.64        3.18      5.27 o 
  -5   2   3      310.75      277.58      5.83 o 
  -4   2   3       83.34       82.44      5.51 o 
  -3   2   3      297.68      267.77      5.88 o 
  -2   2   3      347.26      367.86      9.42 o 
  -1   2   3     1188.07     1138.77     13.67 o 
   0   2   3     1949.81     1987.64     38.44 o 
   1   2   3     1402.00     1163.50    250.68 o 
   2   2   3      274.71      227.76     39.30 o 
   3   2   3       87.86       66.76      5.88 o 
   4   2   3        0.62        0.00      6.50 o 
   5   2   3       66.00       85.85      6.02 o 
   6   2   3      413.36      425.87      7.10 o 
   7   2   3       24.75       18.64      5.50 o 
   8   2   3      175.30      168.18      6.17 o 
   9   2   3      378.75      383.87      8.20 o 
  10   2   3       15.12        9.64      7.58 o 
 -10   3   3        1.22        6.28      5.92 o 
  -9   3   3        0.19        4.79      5.68 o 
  -8   3   3       22.42       21.51      5.81 o 
  -7   3   3      742.93      691.02     17.05 o 
  -6   3   3      362.66      347.77      7.28 o 
  -5   3   3       11.22       18.49      4.86 o 
  -4   3   3      699.13      626.87      7.37 o 
  -3   3   3       66.55       84.25      6.13 o 
  -2   3   3      366.20      365.61      6.97 o 
  -1   3   3      365.42      351.10      7.48 o 
   0   3   3      485.36      479.07      9.14 o 
   1   3   3     3709.04     3436.47   1061.84 o 
   2   3   3      959.18      982.87    159.82 o 
   3   3   3     2127.80     2083.08     15.20 o 
   4   3   3      105.63      108.55      6.17 o 
   5   3   3      394.82      327.42     10.92 o 
   6   3   3      577.14      562.89      6.52 o 
   7   3   3       13.92       19.37      5.69 o 
   8   3   3       84.40       95.46      7.63 o 
   9   3   3        0.07        0.00      6.87 o 
  10   3   3        6.23        5.16      6.55 o 
 -10   4   3       33.24       38.67      5.55 o 
  -9   4   3       13.27        7.89      5.88 o 
  -8   4   3        9.32       13.86      5.80 o 
  -7   4   3      162.74      168.97      6.52 o 
  -6   4   3      167.50      152.49      6.10 o 
  -5   4   3      151.14      150.23      6.02 o 
  -4   4   3       48.08       43.51      4.85 o 
  -3   4   3      672.56      697.05      7.79 o 
  -2   4   3      126.97      121.79      5.22 o 
  -1   4   3      173.45      194.04      6.89 o 
   0   4   3      292.53      334.38      6.80 o 
   1   4   3      796.58      742.65    118.43 o 
   2   4   3      730.98      637.81      9.04 o 
   3   4   3      160.16      196.29     32.71 o 
   4   4   3     2132.89     2123.84     19.91 o 
   5   4   3      709.46      666.75      7.67 o 
   6   4   3       10.06       14.74      5.54 o 
   7   4   3      191.93      182.40     13.78 o 
   8   4   3        0.05        0.00      6.12 o 
   9   4   3        0.32        0.56      7.53 o 
 -10   5   3        0.09        0.00      6.10 o 
  -9   5   3       21.30       25.55      6.13 o 
  -8   5   3        4.46       10.10      5.32 o 
  -7   5   3      125.30      121.83      5.40 o 
  -6   5   3      456.06      445.14      8.15 o 
  -5   5   3       86.05       79.69      5.45 o 
  -4   5   3       21.09       31.85      5.15 o 
  -3   5   3       27.78       33.51      5.86 o 
  -2   5   3     2545.90     2867.51     28.75 o 
  -1   5   3      899.18      940.25      7.97 o 
   0   5   3     2201.50     2267.54     37.16 o 
   1   5   3      100.88       89.87      5.49 o 
   2   5   3       29.55       20.35      5.82 o 
   3   5   3      453.54      393.00     67.27 o 
   4   5   3     1249.76     1257.23      9.16 o 
   5   5   3       11.46       17.43      5.97 o 
   6   5   3        6.40        9.16      5.67 o 
   7   5   3        7.83        7.22      5.31 o 
   8   5   3      127.48      146.79      6.68 o 
   9   5   3        0.47        2.83      6.95 o 
 -10   6   3        5.12       11.65      6.95 o 
  -9   6   3       21.05       11.09      6.85 o 
  -8   6   3        3.80        2.16      5.89 o 
  -7   6   3        4.97        4.35      5.22 o 
  -6   6   3       98.70      103.33      5.78 o 
  -5   6   3       63.82       65.14      5.79 o 
  -4   6   3        0.03        2.98      4.26 o 
  -3   6   3      221.22      249.24      6.20 o 
  -2   6   3      883.07      953.63     15.19 o 
  -1   6   3      166.24      137.18      5.75 o 
   0   6   3      209.31      181.78      5.94 o 
   1   6   3        6.57        5.52      5.80 o 
   2   6   3       36.57       29.26      6.26 o 
   3   6   3      444.77      414.39      6.86 o 
   4   6   3      286.80      312.03     30.96 o 
   5   6   3       14.71       14.09      4.75 o 
   6   6   3       59.24       67.03      7.63 o 
   7   6   3       27.32       30.86      6.02 o 
   8   6   3        5.67        9.28      7.02 o 
   9   6   3        7.34        4.89      5.79 o 
 -10   7   3        0.45       11.01      7.72 o 
  -9   7   3        9.88       14.49      6.34 o 
  -8   7   3       78.10       78.36      5.71 o 
  -7   7   3      109.31      112.03      5.99 o 
  -6   7   3      465.11      459.33      9.63 o 
  -5   7   3       25.39       28.31      4.65 o 
  -4   7   3      998.69     1007.15     21.42 o 
  -3   7   3      737.63      793.61     13.79 o 
  -2   7   3      546.04      578.77      6.76 o 
  -1   7   3      175.70      224.59      6.52 o 
   0   7   3      572.62      568.63      7.00 o 
   1   7   3        0.28        4.25      6.44 o 
   2   7   3      216.10      203.79      5.26 o 
   3   7   3      186.78      165.89      6.50 o 
   4   7   3       25.20       15.66      5.79 o 
   5   7   3      744.44      753.18     85.99 o 
   6   7   3      212.19      235.23      6.40 o 
   7   7   3        0.20        0.00      5.54 o 
   8   7   3      317.58      343.57     35.65 o 
   9   7   3       21.45       23.06      7.19 o 
 -10   8   3       97.70       97.31      6.52 o 
  -9   8   3        0.77        0.90      7.09 o 
  -8   8   3       43.72       56.81      6.60 o 
  -7   8   3      128.19      120.40      6.12 o 
  -6   8   3       30.52       36.82      6.25 o 
  -5   8   3      889.76      924.94     19.73 o 
  -4   8   3       75.79       93.99      4.88 o 
  -3   8   3      229.87      225.51      5.04 o 
  -2   8   3        1.76        1.37      5.03 o 
  -1   8   3     1803.85     1907.19     28.01 o 
   0   8   3      299.12      261.17      6.19 o 
   1   8   3      111.55      124.56     10.90 o 
   2   8   3      807.90      754.37      8.47 o 
   3   8   3       32.70       40.27      6.21 o 
   4   8   3      464.71      425.50     45.27 o 
   5   8   3       45.50       40.25      5.33 o 
   6   8   3      133.35      134.99     17.18 o 
   7   8   3       75.99       69.51     10.45 o 
   8   8   3        6.87       11.02      7.30 o 
   9   8   3      113.30      117.53      9.19 o 
 -10   9   3        2.34        6.11      8.07 o 
  -9   9   3       83.96       88.70      6.96 o 
  -8   9   3        7.47       11.43      6.80 o 
  -7   9   3      616.09      610.11     14.35 o 
  -6   9   3        2.30        3.97      6.10 o 
  -5   9   3        1.49        2.26      5.31 o 
  -4   9   3      593.54      589.59      7.28 o 
  -3   9   3      303.73      351.50      8.47 o 
  -2   9   3      122.18      107.27      5.89 o 
  -1   9   3       74.37       56.27      5.21 o 
   0   9   3      429.78      410.69      6.04 o 
   1   9   3     1745.58     1731.58    183.92 o 
   2   9   3        7.95        4.79      6.22 o 
   3   9   3     1052.54     1012.58     13.07 o 
   4   9   3        4.00        2.22      5.47 o 
   5   9   3        0.10        1.42      5.69 o 
   6   9   3       12.70       21.09      5.88 o 
   7   9   3       26.02       31.70      6.30 o 
   8   9   3        0.23        6.90      6.43 o 
   9   9   3        0.03        3.97      7.69 o 
  -9  10   3        5.97        6.94      6.55 o 
  -8  10   3       70.30       74.90      6.14 o 
  -7  10   3        1.40        4.77      5.31 o 
  -6  10   3      203.08      205.58      7.64 o 
  -5  10   3       92.16       88.06      5.63 o 
  -4  10   3      118.73      104.08      5.57 o 
  -3  10   3      518.38      525.10     13.80 o 
  -2  10   3      169.94      186.71      5.00 o 
  -1  10   3      577.26      600.54      5.98 o 
   0  10   3     1893.54     1958.16     28.13 o 
   1  10   3      115.59      115.22      8.75 o 
   2  10   3      122.95      125.83      6.53 o 
   3  10   3      103.65       96.37      5.38 o 
   4  10   3      327.60      300.99      6.95 o 
   5  10   3      106.59      112.91     11.40 o 
   6  10   3        9.50        3.27      6.80 o 
   7  10   3       40.85       55.20      6.08 o 
   8  10   3       12.76       16.92      6.98 o 
  -9  11   3        8.24       18.47      6.84 o 
  -8  11   3       12.45        8.57      5.90 o 
  -7  11   3       56.41       66.02      5.36 o 
  -6  11   3        0.19        3.23      6.65 o 
  -5  11   3        3.52        2.45      5.16 o 
  -4  11   3       17.08       18.83      5.84 o 
  -3  11   3       38.93       36.20      6.44 o 
  -2  11   3      232.20      240.55      7.00 o 
  -1  11   3      450.46      508.60      8.45 o 
   0  11   3       25.18       23.47      5.55 o 
   1  11   3      188.76      163.47     14.03 o 
   2  11   3       31.51       35.13      5.62 o 
   3  11   3       69.54       56.04      6.48 o 
   4  11   3       54.91       57.81      5.73 o 
   5  11   3        0.09        0.00      5.78 o 
   6  11   3        7.85        9.41      6.20 o 
   7  11   3        2.55        9.87      6.06 o 
   8  11   3        0.02        7.12      8.05 o 
  -9  12   3        1.63        2.89      7.39 o 
  -8  12   3        1.33        1.76      7.33 o 
  -7  12   3        1.89        7.43      6.13 o 
  -6  12   3       12.92       11.49      7.05 o 
  -5  12   3       64.63       76.61      7.02 o 
  -4  12   3      125.86      107.73      8.21 o 
  -3  12   3        5.15        3.32      4.91 o 
  -2  12   3      105.97       87.10      6.62 o 
  -1  12   3      341.17      367.07      6.54 o 
   0  12   3       48.60       47.40      4.48 o 
   1  12   3      662.88      594.05     39.89 o 
   2  12   3      133.22      138.19      6.16 o 
   3  12   3       71.66       69.12      6.72 o 
   4  12   3       34.34       41.98      6.67 o 
   5  12   3       48.99       46.93      6.81 o 
   6  12   3       33.23       34.64      7.21 o 
   7  12   3        3.66        9.12      7.65 o 
   8  12   3        3.17        6.82      7.38 o 
  -9  13   3       63.97       51.50      8.21 o 
  -8  13   3       79.72       80.54      8.23 o 
  -7  13   3       14.79       21.64      8.02 o 
  -6  13   3       10.71        8.28      6.69 o 
  -5  13   3        0.41        0.00      6.17 o 
  -4  13   3       25.25       33.27      5.18 o 
  -3  13   3       56.45       73.68      5.52 o 
  -2  13   3      514.74      547.17     18.83 o 
  -1  13   3      477.93      473.38      7.80 o 
   0  13   3      276.14      281.49     15.78 o 
   1  13   3     2959.09     2869.40    115.51 o 
   2  13   3        0.30        0.80      6.00 o 
   3  13   3       99.71      103.50      6.38 o 
   4  13   3       36.35       31.05      7.10 o 
   5  13   3      308.53      317.63      7.29 o 
   6  13   3       66.71       74.43      6.83 o 
   7  13   3        5.11       11.25      6.91 o 
   8  13   3        0.12        0.00      6.90 o 
  -8  14   3       47.66       37.19      8.91 o 
  -7  14   3        8.34       29.37      9.26 o 
  -6  14   3      193.01      200.63      8.26 o 
  -5  14   3       62.02       76.41      6.04 o 
  -4  14   3       61.78       55.01      7.11 o 
  -3  14   3     1040.57      999.47     26.03 o 
  -2  14   3      497.97      474.91      8.89 o 
  -1  14   3       21.42       22.59      5.62 o 
   0  14   3      227.60      239.46      6.90 o 
   1  14   3       55.81       55.25      4.79 o 
   2  14   3      743.63      726.46     13.05 o 
   3  14   3       10.05       12.97      7.93 o 
   4  14   3        3.56        1.60      6.94 o 
   5  14   3       82.27       70.42      5.93 o 
   6  14   3      181.95      178.27      7.88 o 
   7  14   3       60.12       57.44      6.55 o 
  -8  15   3        0.00        6.97      8.01 o 
  -7  15   3       48.09       37.59      9.68 o 
  -6  15   3      273.23      280.97      9.79 o 
  -5  15   3      103.48       97.96      7.53 o 
  -4  15   3      684.54      616.68      8.50 o 
  -3  15   3        1.34       10.69      7.00 o 
  -2  15   3       44.25       50.35      6.32 o 
  -1  15   3      235.07      245.04      6.56 o 
   0  15   3      462.73      459.54      7.58 o 
   1  15   3       25.27       27.10      4.98 o 
   2  15   3        0.98        0.00      6.23 o 
   3  15   3       41.03       42.23      6.40 o 
   4  15   3       55.98       58.73      6.52 o 
   5  15   3       53.43       58.71     10.22 o 
   6  15   3       35.44       25.77      7.67 o 
   7  15   3        4.67        3.54      7.94 o 
  -7  16   3       30.08       33.67      7.79 o 
  -6  16   3       69.97       62.60      8.34 o 
  -5  16   3      268.92      233.24      7.50 o 
  -4  16   3       47.69       58.37      7.45 o 
  -3  16   3        3.94        4.83      7.18 o 
  -2  16   3       34.30       28.56      5.79 o 
  -1  16   3       11.29       16.76      6.81 o 
   0  16   3        0.68        0.00      6.28 o 
   1  16   3       85.99       81.65      6.46 o 
   2  16   3       29.31       24.31      7.06 o 
   3  16   3       20.24       23.93      8.30 o 
   4  16   3       40.01       33.32      7.47 o 
   5  16   3        7.44        8.19      7.88 o 
   6  16   3        0.55        0.00      7.00 o 
  -7  17   3        7.53        8.16     10.37 o 
  -6  17   3       21.96       35.78      9.88 o 
  -5  17   3       45.55       28.20      6.69 o 
  -4  17   3      161.76      158.90      7.31 o 
  -3  17   3       16.78       18.20      6.68 o 
  -2  17   3       29.23       26.08      6.71 o 
  -1  17   3       15.92       13.92      8.02 o 
   0  17   3        1.26        1.71      7.09 o 
   1  17   3       31.13       23.05      7.30 o 
   2  17   3        0.46        1.12      5.88 o 
   3  17   3       21.94       20.11      7.43 o 
   4  17   3        8.70       23.68      7.75 o 
   5  17   3       26.23       28.08      8.46 o 
   6  17   3       63.99       69.91      9.00 o 
  -6  18   3       58.83       58.67     10.28 o 
  -5  18   3      291.44      247.69      7.52 o 
  -4  18   3       20.52       32.87      7.27 o 
  -3  18   3      106.76      120.19      7.96 o 
  -2  18   3      172.05      161.40      7.14 o 
  -1  18   3        5.89       10.56      7.02 o 
   0  18   3        9.14       11.14      6.67 o 
   1  18   3       62.44       69.63     10.17 o 
   2  18   3       89.06       94.74      8.11 o 
   3  18   3       11.08       14.51      7.89 o 
   4  18   3       99.23      113.43      7.64 o 
   5  18   3        3.51       13.08      7.01 o 
  -5  19   3        0.06        3.82      7.63 o 
  -4  19   3      204.97      234.89      7.94 o 
  -3  19   3       74.61       80.76      8.34 o 
  -2  19   3      118.43      127.68      7.35 o 
  -1  19   3       11.36       17.96      8.63 o 
   0  19   3       80.17       91.06      8.97 o 
   1  19   3      142.25      145.80      8.80 o 
   2  19   3       22.06       25.95      9.94 o 
   3  19   3      143.24      152.54     12.20 o 
   4  19   3       15.56       17.93      8.58 o 
  -4  20   3        2.87        4.68      8.78 o 
  -3  20   3      100.67      107.18      7.31 o 
  -2  20   3        8.65       12.06      8.79 o 
  -1  20   3      266.30      264.07     23.82 o 
   0  20   3        4.26       12.71      8.83 o 
   1  20   3        1.04        7.86      7.74 o 
   2  20   3      168.76      151.33     13.55 o 
   3  20   3       18.08       20.36      8.91 o 
  -3  21   3        2.55        3.87      8.01 o 
  -2  21   3        2.08        3.89      8.82 o 
  -1  21   3        0.30        0.00     10.52 o 
   0  21   3        1.88        9.15     14.33 o 
   1  21   3       43.42       37.90     10.09 o 
   2  21   3        3.27        0.00     10.19 o 
   0  22   3        0.02        0.10     10.14 o 
 -11   0   4       21.39       21.25     11.16 o 
 -10   0   4      242.25      220.05      8.95 o 
  -9   0   4       43.46       57.07      9.11 o 
  -8   0   4      178.09      167.91      7.75 o 
  -7   0   4      262.05      215.72     13.82 o 
  -6   0   4      283.93      268.83      8.61 o 
  -5   0   4      411.27      424.11     19.94 o 
  -4   0   4       21.36       51.97     10.23 o 
  -3   0   4     4201.86     4462.04    120.88 o 
  -2   0   4     1152.25     1033.57     13.36 o 
  -1   0   4      268.88      242.94     10.60 o 
   0   0   4     7995.46     7845.68    332.44 o 
   1   0   4     3306.59     3351.98     82.00 o 
   2   0   4      717.98      750.77    384.73 o 
   3   0   4     3256.62     2840.70    448.46 o 
   4   0   4      312.91      303.71      8.56 o 
   5   0   4      172.76      166.43      9.64 o 
   6   0   4      699.37      714.90     11.66 o 
   7   0   4      170.34      186.24     10.72 o 
   8   0   4        0.40        7.12     10.78 o 
   9   0   4        3.71        6.69      9.95 o 
 -11   1   4        1.96        3.82      6.70 o 
 -10   1   4        0.01        0.84      6.65 o 
  -9   1   4      179.87      184.22      5.47 o 
  -8   1   4      375.66      356.40      8.16 o 
  -7   1   4      242.49      224.25      6.19 o 
  -6   1   4       65.26       72.41      5.68 o 
  -5   1   4       46.82       33.14      4.58 o 
  -4   1   4     1148.80     1173.71     23.82 o 
  -3   1   4      377.83      370.06      7.01 o 
  -2   1   4      304.27      274.38      7.37 o 
  -1   1   4      990.06      975.39     17.49 o 
   0   1   4     1508.30     1523.94    396.50 o 
   1   1   4      279.57      333.85     94.20 o 
   2   1   4     1632.83     1391.63    202.19 o 
   3   1   4        0.67       11.12      6.14 o 
   4   1   4       29.06       22.67      5.67 o 
   5   1   4       98.39       88.65      5.94 o 
   6   1   4       18.19       23.81      5.26 o 
   7   1   4      212.01      218.77      6.84 o 
   8   1   4       75.75       77.78      7.93 o 
   9   1   4       12.17       17.74      6.89 o 
 -11   2   4        0.52        4.61      7.15 o 
 -10   2   4        2.36        9.41      6.32 o 
  -9   2   4       65.06       64.89      5.98 o 
  -8   2   4       81.64       86.44      4.91 o 
  -7   2   4       38.32       32.21      5.01 o 
  -6   2   4        3.52        2.66      4.47 o 
  -5   2   4        1.50        4.71      4.90 o 
  -4   2   4     1069.78     1113.38     13.62 o 
  -3   2   4      232.44      247.10      7.00 o 
  -2   2   4      282.20      300.99      6.89 o 
  -1   2   4       23.65       19.60      6.68 o 
   0   2   4     1210.84      980.16    264.38 o 
   1   2   4      220.61      172.22     65.49 o 
   2   2   4      577.64      550.61     85.74 o 
   3   2   4      671.15      749.40     18.22 o 
   4   2   4      164.07      166.74      5.28 o 
   5   2   4       97.90      101.45      5.94 o 
   6   2   4       71.37       86.20      5.65 o 
   7   2   4      295.92      320.57      8.42 o 
   8   2   4      204.80      197.85      7.42 o 
   9   2   4        9.17       12.08      7.49 o 
 -10   3   4       28.33       28.49      7.21 o 
  -9   3   4        0.20        5.11      5.94 o 
  -8   3   4        0.49        1.49      4.98 o 
  -7   3   4       21.20       22.16      4.82 o 
  -6   3   4       55.32       58.94      4.59 o 
  -5   3   4        1.12        4.57      5.43 o 
  -4   3   4       14.99       21.69      6.04 o 
  -3   3   4        5.15        3.49      5.54 o 
  -2   3   4        0.01        4.45      5.55 o 
  -1   3   4      126.10      179.57      9.45 o 
   0   3   4      191.31      197.50      9.12 o 
   1   3   4      389.39      297.99    100.01 o 
   2   3   4      496.83      479.21     75.00 o 
   3   3   4       20.66       13.69      5.33 o 
   4   3   4      220.16      216.18     19.33 o 
   5   3   4       59.88       55.50      7.01 o 
   6   3   4      173.51      171.32      6.54 o 
   7   3   4      262.54      206.11     21.68 o 
   8   3   4        0.00        8.26      7.93 o 
   9   3   4        0.05        9.28      7.64 o 
 -10   4   4        0.20        8.55      7.01 o 
  -9   4   4      106.49       98.99      5.51 o 
  -8   4   4        0.02        8.71      5.38 o 
  -7   4   4        5.98        6.79      5.01 o 
  -6   4   4      587.87      548.89     19.83 o 
  -5   4   4       37.82       40.44      6.21 o 
  -4   4   4      253.96      277.84      6.03 o 
  -3   4   4       86.94      106.85      6.09 o 
  -2   4   4      181.58      163.42      5.85 o 
  -1   4   4      468.10      473.28      7.24 o 
   0   4   4        2.95        9.15      7.03 o 
   1   4   4      352.34      303.90     29.94 o 
   2   4   4      296.42      310.97      7.31 o 
   3   4   4      144.77      145.75     24.71 o 
   4   4   4       71.29       84.34     10.69 o 
   5   4   4      246.99      276.33      6.66 o 
   6   4   4      236.95      214.35      6.24 o 
   7   4   4       81.48       72.73      6.09 o 
   8   4   4       90.39       86.56      7.54 o 
   9   4   4        2.53        6.73      6.55 o 
 -10   5   4      119.05      129.33      6.87 o 
  -9   5   4        6.55       10.41      5.98 o 
  -8   5   4       33.72       40.47      5.87 o 
  -7   5   4      413.29      399.35     10.58 o 
  -6   5   4        0.83        7.15      5.65 o 
  -5   5   4      621.79      610.86     11.90 o 
  -4   5   4        9.56       10.29      5.06 o 
  -3   5   4     1315.11     1411.51     24.40 o 
  -2   5   4      244.55      237.69      6.66 o 
  -1   5   4        1.08        3.64      6.30 o 
   0   5   4      267.56      258.10      6.58 o 
   1   5   4       18.89       28.07      6.40 o 
   2   5   4      234.77      197.72     33.82 o 
   3   5   4      704.85      702.25      8.46 o 
   4   5   4      398.77      349.81     53.96 o 
   5   5   4      180.92      185.26      7.16 o 
   6   5   4       23.53       15.59      7.09 o 
   7   5   4      148.60      167.28      7.16 o 
   8   5   4      120.00      112.88      5.57 o 
   9   5   4      227.61      222.82     16.49 o 
 -10   6   4       35.40       36.25      6.65 o 
  -9   6   4       58.22       67.08      6.35 o 
  -8   6   4      190.72      183.53      6.79 o 
  -7   6   4      180.05      180.96      5.81 o 
  -6   6   4     1953.10     1916.75     30.31 o 
  -5   6   4       90.30       92.89      5.12 o 
  -4   6   4      591.34      551.41      9.51 o 
  -3   6   4       94.47       73.93      5.65 o 
  -2   6   4     1560.32     1791.94     46.82 o 
  -1   6   4     3091.22     3365.26     33.02 o 
   0   6   4       30.74       19.51      5.87 o 
   1   6   4      156.96      105.49     14.19 o 
   2   6   4      151.41      167.35      6.45 o 
   3   6   4       38.98       26.68      5.55 o 
   4   6   4      242.58      217.02     39.69 o 
   5   6   4      999.43      929.30    115.82 o 
   6   6   4      247.37      255.22      8.18 o 
   7   6   4       10.44       17.91      6.01 o 
   8   6   4      252.07      279.66     34.35 o 
   9   6   4       68.31       74.10      7.48 o 
 -10   7   4       27.47       26.72      6.22 o 
  -9   7   4        6.54        5.93      5.62 o 
  -8   7   4       33.92       34.80      6.20 o 
  -7   7   4        6.67        9.99      5.04 o 
  -6   7   4      171.62      179.16      6.76 o 
  -5   7   4      818.63      819.27     13.72 o 
  -4   7   4      441.15      435.49      6.02 o 
  -3   7   4      346.89      377.11     13.81 o 
  -2   7   4      347.62      345.77      7.74 o 
  -1   7   4        4.67       12.08      5.52 o 
   0   7   4      184.25      179.97      5.91 o 
   1   7   4      574.82      587.63     67.18 o 
   2   7   4      104.86       93.55      5.54 o 
   3   7   4        8.21       11.21      4.80 o 
   4   7   4     1601.04     1549.63     26.01 o 
   5   7   4      457.26      420.41     45.80 o 
   6   7   4        0.64        5.58      5.35 o 
   7   7   4       71.01       71.95      9.74 o 
   8   7   4      125.10      133.56      7.77 o 
   9   7   4       28.98       30.57      7.33 o 
 -10   8   4        8.68        8.49      7.46 o 
  -9   8   4        6.98        7.56      6.66 o 
  -8   8   4       35.92       37.00      5.83 o 
  -7   8   4      291.81      283.63      6.41 o 
  -6   8   4       29.64       27.11      5.57 o 
  -5   8   4        1.19        5.39      4.93 o 
  -4   8   4      228.10      203.31      5.42 o 
  -3   8   4      595.57      647.92     12.84 o 
  -2   8   4      319.13      348.46      7.78 o 
  -1   8   4     1559.30     1674.01     10.93 o 
   0   8   4        0.93        2.30      5.80 o 
   1   8   4     1039.25      970.85     75.41 o 
   2   8   4        0.27        0.00      4.77 o 
   3   8   4     1376.90     1333.80     16.96 o 
   4   8   4       74.10       62.07      9.43 o 
   5   8   4       44.18       57.57      5.36 o 
   6   8   4        3.25       11.46      5.89 o 
   7   8   4       22.29       10.61      5.81 o 
   8   8   4       10.64       13.13      7.43 o 
   9   8   4        0.33        0.23      6.89 o 
 -10   9   4       12.00       14.38      7.21 o 
  -9   9   4       39.81       38.78      6.64 o 
  -8   9   4        1.65       10.61      7.32 o 
  -7   9   4      142.62      131.01      5.89 o 
  -6   9   4        1.20        5.06      6.13 o 
  -5   9   4        0.82        5.38      5.13 o 
  -4   9   4      127.85      122.97      5.73 o 
  -3   9   4       19.75       27.96      5.09 o 
  -2   9   4       13.56       16.69      4.86 o 
  -1   9   4      342.68      366.72      5.93 o 
   0   9   4       19.77       26.82      5.85 o 
   1   9   4       14.74       15.30      5.42 o 
   2   9   4       82.99       98.97      6.23 o 
   3   9   4      241.42      242.30      6.25 o 
   4   9   4      252.82      260.39     31.29 o 
   5   9   4      153.12      143.67     17.16 o 
   6   9   4        8.09       11.31      5.66 o 
   7   9   4      120.18      129.99      6.65 o 
   8   9   4        0.30        1.27      6.35 o 
  -9  10   4       48.10       49.85      7.22 o 
  -8  10   4      247.02      223.81      6.96 o 
  -7  10   4       16.12       17.66      7.27 o 
  -6  10   4      140.40      142.26      5.42 o 
  -5  10   4      175.87      173.50      5.72 o 
  -4  10   4        2.95        4.41      5.51 o 
  -3  10   4      182.97      154.00     11.08 o 
  -2  10   4       87.28       72.25      5.56 o 
  -1  10   4       59.23       79.19      4.74 o 
   0  10   4      645.14      657.80      7.94 o 
   1  10   4       77.98       62.92      5.91 o 
   2  10   4      173.47      160.74      6.73 o 
   3  10   4      735.92      716.50     11.23 o 
   4  10   4       85.95       83.70      5.87 o 
   5  10   4      110.94      100.80     16.05 o 
   6  10   4      179.10      186.96      6.04 o 
   7  10   4        1.47        2.59      7.28 o 
   8  10   4        3.02        7.03      6.68 o 
  -9  11   4       76.93       67.79      7.77 o 
  -8  11   4       61.93       70.05      7.25 o 
  -7  11   4      162.18      158.19      7.63 o 
  -6  11   4      117.90      121.50      5.76 o 
  -5  11   4       52.95       57.83      6.11 o 
  -4  11   4      139.23      113.35     12.00 o 
  -3  11   4      240.73      228.54      5.82 o 
  -2  11   4       62.86       60.84      5.23 o 
  -1  11   4      330.91      353.75      5.08 o 
   0  11   4     1123.57     1053.68     12.86 o 
   1  11   4      709.71      716.94      7.54 o 
   2  11   4      518.03      508.10      8.65 o 
   3  11   4      212.05      207.43      5.96 o 
   4  11   4      247.34      243.47      6.62 o 
   5  11   4       51.92       53.06      6.07 o 
   6  11   4       19.82       18.31      5.43 o 
   7  11   4       91.93       89.05      8.98 o 
   8  11   4        6.37       12.58      6.88 o 
  -9  12   4       60.64       61.45      8.03 o 
  -8  12   4      127.96      136.85      7.57 o 
  -7  12   4      132.54      138.97      7.66 o 
  -6  12   4      153.83      162.39      6.07 o 
  -5  12   4      109.91      106.30      6.31 o 
  -4  12   4        0.46        0.00      6.03 o 
  -3  12   4      512.30      471.52     14.02 o 
  -2  12   4      786.88      790.90     10.69 o 
  -1  12   4      244.79      244.92      5.29 o 
   0  12   4        2.71        3.36      5.39 o 
   1  12   4     1283.27     1305.26     12.16 o 
   2  12   4       41.55       46.04      5.93 o 
   3  12   4      663.35      657.36     15.56 o 
   4  12   4      271.10      262.70      6.28 o 
   5  12   4        0.99        7.72      6.04 o 
   6  12   4       89.67      104.76      7.22 o 
   7  12   4       28.12       21.47      7.92 o 
   8  12   4        7.35        6.74      7.68 o 
  -9  13   4        8.86       10.51      7.94 o 
  -8  13   4      115.65      111.49      8.06 o 
  -7  13   4       28.28       32.36      7.86 o 
  -6  13   4       91.36       78.64      6.04 o 
  -5  13   4       78.33       75.22      6.50 o 
  -4  13   4      158.14      160.33      5.92 o 
  -3  13   4       88.61       99.02      6.83 o 
  -2  13   4      477.89      469.43     11.12 o 
  -1  13   4      513.73      522.14      7.29 o 
   0  13   4      357.37      366.58      5.68 o 
   1  13   4      403.19      381.69     19.55 o 
   2  13   4        4.30        6.09      6.02 o 
   3  13   4        0.66        7.72      6.72 o 
   4  13   4       65.73       54.79      6.32 o 
   5  13   4       57.16       60.69      6.68 o 
   6  13   4        6.41       11.42      6.27 o 
   7  13   4       29.59       41.10      7.12 o 
  -8  14   4       12.19       20.13      8.30 o 
  -7  14   4       11.92       20.94      8.47 o 
  -6  14   4        3.88        6.89      7.62 o 
  -5  14   4       16.78       10.43      6.40 o 
  -4  14   4        6.04       11.16      7.06 o 
  -3  14   4       21.80       19.34      6.22 o 
  -2  14   4      363.34      361.23      7.73 o 
  -1  14   4      140.01      143.15      6.47 o 
   0  14   4       45.26       46.31      4.93 o 
   1  14   4      290.22      298.78     31.97 o 
   2  14   4       82.64       85.48      7.27 o 
   3  14   4      105.98      111.87      7.39 o 
   4  14   4       23.46       24.55      6.06 o 
   5  14   4       23.54       30.32      7.66 o 
   6  14   4        0.66        4.99      7.09 o 
   7  14   4       22.54       23.95      7.15 o 
  -8  15   4       15.40       36.33     13.32 o 
  -7  15   4        8.58       26.42      9.52 o 
  -6  15   4        3.59       11.79      7.74 o 
  -5  15   4       10.06       20.56      6.64 o 
  -4  15   4       14.97       19.96      7.31 o 
  -3  15   4      291.10      279.01      6.95 o 
  -2  15   4        2.27        8.55      5.53 o 
  -1  15   4       12.38        8.39      6.58 o 
   0  15   4      145.96      155.37      5.71 o 
   1  15   4      114.97       98.59      9.78 o 
   2  15   4      332.39      323.14      6.94 o 
   3  15   4       27.10       30.20      7.85 o 
   4  15   4       47.81       51.52      7.97 o 
   5  15   4        5.63        0.00      6.97 o 
   6  15   4       22.43       25.59      7.66 o 
  -7  16   4        0.55        7.91      8.58 o 
  -6  16   4       91.13       93.44      8.26 o 
  -5  16   4        3.59        6.60      6.74 o 
  -4  16   4      332.43      335.67      6.97 o 
  -3  16   4        4.78        8.53      6.50 o 
  -2  16   4      444.58      427.58      8.47 o 
  -1  16   4       22.57       19.46      5.48 o 
   0  16   4      296.82      300.19      7.96 o 
   1  16   4      602.28      615.99     18.17 o 
   2  16   4       11.74       12.29      8.47 o 
   3  16   4       12.83       19.70      7.21 o 
   4  16   4        0.52        7.30      7.47 o 
   5  16   4       16.92       23.60      7.43 o 
   6  16   4       93.62       68.06      8.77 o 
  -7  17   4        3.78       14.67      9.13 o 
  -6  17   4       38.44       37.76      7.00 o 
  -5  17   4      411.50      412.32     18.21 o 
  -4  17   4        0.20        6.20      6.89 o 
  -3  17   4      600.48      593.02     21.71 o 
  -2  17   4       18.07       19.61      6.70 o 
  -1  17   4        1.93        5.81      6.93 o 
   0  17   4      392.26      383.17     46.94 o 
   1  17   4       38.61       38.51      7.25 o 
   2  17   4       86.61       89.06      6.18 o 
   3  17   4      193.22      196.73      9.90 o 
   4  17   4       63.05       81.52      9.35 o 
   5  17   4        7.47        8.01      8.15 o 
  -6  18   4        8.72       12.52      7.93 o 
  -5  18   4       71.13       64.90      7.66 o 
  -4  18   4      433.10      413.25      7.54 o 
  -3  18   4      330.12      325.12      8.75 o 
  -2  18   4       31.72       35.28      7.14 o 
  -1  18   4        0.13        0.00      6.93 o 
   0  18   4        9.20        7.40      7.01 o 
   1  18   4      209.84      211.51      9.79 o 
   2  18   4       42.68       45.15      7.84 o 
   3  18   4       70.90       67.20      7.22 o 
   4  18   4        3.96        6.86      8.17 o 
   5  18   4       10.66       21.97      9.07 o 
  -5  19   4       77.39       86.80      7.88 o 
  -4  19   4        0.06        6.34      7.58 o 
  -3  19   4        5.53        1.33      8.32 o 
  -2  19   4       21.60       16.67      7.30 o 
  -1  19   4        0.84        0.51      8.36 o 
   0  19   4        0.18        6.80      7.04 o 
   1  19   4        0.01       14.23      9.74 o 
   2  19   4       13.01       21.92      9.67 o 
   3  19   4       24.05       20.77      7.67 o 
   4  19   4        0.09        4.36      7.26 o 
  -4  20   4       74.88       67.99      8.17 o 
  -3  20   4      146.79      150.24      7.99 o 
  -2  20   4        0.02        5.03      8.77 o 
  -1  20   4       89.98       81.00      8.70 o 
   0  20   4       51.30       54.15      9.83 o 
   1  20   4        0.19        1.13      9.03 o 
   2  20   4        1.01        2.91      8.54 o 
   3  20   4        9.99        8.25     10.58 o 
  -3  21   4      129.24      109.37      9.36 o 
  -2  21   4      287.76      269.23     21.56 o 
  -1  21   4        0.13        5.69      8.09 o 
   0  21   4      118.75      119.46     17.28 o 
   1  21   4       28.37       17.97     10.32 o 
   2  21   4       12.25       13.15      9.90 o 
 -11   1   5       25.69       44.43      8.90 o 
 -10   1   5        0.87        3.24      7.10 o 
  -9   1   5       14.72       12.88      5.96 o 
  -8   1   5      253.08      233.26      6.57 o 
  -7   1   5      143.55      135.73      6.35 o 
  -6   1   5      174.77      169.52      6.12 o 
  -5   1   5       34.86       50.85      5.33 o 
  -4   1   5       36.89       26.51      5.35 o 
  -3   1   5      347.55      385.42      7.03 o 
  -2   1   5      323.02      413.66      7.23 o 
  -1   1   5     1065.68     1127.14     11.48 o 
   0   1   5       41.75       59.80     14.06 o 
   1   1   5       32.34       14.36      9.29 o 
   2   1   5     7448.53     7025.62   1184.87 o 
   3   1   5      696.94      636.29     97.43 o 
   4   1   5       13.21       22.95      5.13 o 
   5   1   5        3.26        3.04      5.74 o 
   6   1   5       15.20       17.87      5.35 o 
   7   1   5      125.92      122.45      6.67 o 
   8   1   5       88.50       87.48     12.66 o 
   9   1   5        3.48        6.83      8.74 o 
 -11   2   5       22.64       23.02      7.28 o 
 -10   2   5       77.59       86.02      8.22 o 
  -9   2   5        7.43       13.50      5.97 o 
  -8   2   5       85.56       77.89      6.41 o 
  -7   2   5      507.09      458.29      7.00 o 
  -6   2   5        1.88        0.00      5.82 o 
  -5   2   5      770.55      733.30     13.27 o 
  -4   2   5      137.66      117.86      5.87 o 
  -3   2   5        0.59        4.46      5.55 o 
  -2   2   5     2912.75     3244.03     56.95 o 
  -1   2   5        5.93       16.29      6.50 o 
   0   2   5      485.62      421.31    119.99 o 
   1   2   5       88.18       65.76     17.61 o 
   2   2   5     1496.75     1427.00    230.25 o 
   3   2   5        1.28        4.13      5.32 o 
   4   2   5       20.89       13.01      5.65 o 
   5   2   5      400.09      359.57      5.95 o 
   6   2   5      155.32      156.95      7.17 o 
   7   2   5        1.37        0.00      7.28 o 
   8   2   5       30.27       37.60      8.13 o 
   9   2   5        5.45        4.63      7.26 o 
 -10   3   5       46.12       61.61      8.21 o 
  -9   3   5        5.61        6.69      6.06 o 
  -8   3   5      292.24      285.84      7.50 o 
  -7   3   5      102.29       95.74      5.71 o 
  -6   3   5      296.68      277.11      6.61 o 
  -5   3   5      102.95      118.54      5.55 o 
  -4   3   5      795.51      770.43     13.25 o 
  -3   3   5        0.26        2.58      4.80 o 
  -2   3   5     1589.44     1696.06     23.35 o 
  -1   3   5     3521.56     3491.01    656.51 o 
   0   3   5      182.70      109.45     38.31 o 
   1   3   5       73.03       43.28      5.64 o 
   2   3   5       64.72       91.31      7.07 o 
   3   3   5      341.41      336.82     56.52 o 
   4   3   5       72.92       60.02     12.00 o 
   5   3   5      201.12      213.88      6.51 o 
   6   3   5       90.05       94.64      7.04 o 
   7   3   5       21.27       21.75      6.70 o 
   8   3   5       91.77      101.50     17.33 o 
   9   3   5        0.25        5.02      7.93 o 
 -10   4   5       69.21       64.67      8.14 o 
  -9   4   5        0.63        1.44      6.74 o 
  -8   4   5        1.43        9.57      6.24 o 
  -7   4   5      627.40      567.22      6.98 o 
  -6   4   5       85.22       71.85      6.04 o 
  -5   4   5      312.36      289.17      6.30 o 
  -4   4   5      114.23      135.33      5.61 o 
  -3   4   5       20.71       25.99      5.83 o 
  -2   4   5      948.44     1030.89     10.23 o 
  -1   4   5     1428.44     1583.78     12.41 o 
   0   4   5       51.55       48.02      7.44 o 
   1   4   5       94.13      122.70     17.67 o 
   2   4   5       76.50       39.05     15.25 o 
   3   4   5      301.91      296.75      6.62 o 
   4   4   5      140.49      114.39     20.25 o 
   5   4   5      449.09      391.73     54.83 o 
   6   4   5       18.86       19.16      7.67 o 
   7   4   5       18.71       14.89      6.30 o 
   8   4   5       38.55       39.06      9.61 o 
   9   4   5      105.13      116.96      8.26 o 
 -10   5   5        0.00        6.80      8.23 o 
  -9   5   5        2.52        9.00      7.58 o 
  -8   5   5       29.35       27.53      7.17 o 
  -7   5   5        0.62        8.61      5.14 o 
  -6   5   5      127.93      118.07      6.25 o 
  -5   5   5      508.08      473.81      6.92 o 
  -4   5   5      114.23      113.58      5.20 o 
  -3   5   5        5.08        3.88      5.99 o 
  -2   5   5     1372.76     1444.01      9.92 o 
  -1   5   5     1541.68     1745.41     11.74 o 
   0   5   5     2838.90     3101.74     76.62 o 
   1   5   5       87.74       62.39     13.42 o 
   2   5   5       64.89       46.02      9.04 o 
   3   5   5        0.09        4.10      6.41 o 
   4   5   5      207.00      174.85      5.61 o 
   5   5   5        0.04       10.31      5.97 o 
   6   5   5        0.64       11.79      7.38 o 
   7   5   5        0.61        0.00      6.61 o 
   8   5   5       44.60       38.59     11.94 o 
   9   5   5       28.64       26.22      7.57 o 
 -10   6   5        1.57       12.30      7.68 o 
  -9   6   5       15.01       14.42      6.99 o 
  -8   6   5        4.35       11.25      6.43 o 
  -7   6   5       19.54       20.80      5.74 o 
  -6   6   5      117.41      118.06      7.00 o 
  -5   6   5       60.43       56.47      5.33 o 
  -4   6   5      100.75      109.11      5.82 o 
  -3   6   5        5.10        6.01      4.85 o 
  -2   6   5      175.40      213.54      6.55 o 
  -1   6   5        7.19        8.65      5.40 o 
   0   6   5       43.70       50.65      5.54 o 
   1   6   5       22.79       21.22      5.33 o 
   2   6   5      157.43      157.77      7.04 o 
   3   6   5        1.75        3.53      6.39 o 
   4   6   5       67.26       80.97      6.84 o 
   5   6   5      215.24      227.83     27.86 o 
   6   6   5       65.80       60.96     11.22 o 
   7   6   5        4.90        3.31      6.24 o 
   8   6   5        0.06        3.02      6.24 o 
   9   6   5        0.48        7.58      6.52 o 
 -10   7   5       11.15       11.82      8.54 o 
  -9   7   5       13.81       20.47      5.93 o 
  -8   7   5      158.60      152.02      6.84 o 
  -7   7   5        0.50        1.98      6.75 o 
  -6   7   5      136.21      129.39      6.04 o 
  -5   7   5     1522.68     1463.81     36.07 o 
  -4   7   5     1265.85     1176.61     16.13 o 
  -3   7   5      220.09      215.37      6.34 o 
  -2   7   5       28.15       21.40      5.25 o 
  -1   7   5      621.54      567.21      6.70 o 
   0   7   5       13.11       24.37      5.20 o 
   1   7   5     1310.31     1329.22    158.83 o 
   2   7   5       21.70       17.30      5.23 o 
   3   7   5       71.82       48.00      6.96 o 
   4   7   5       20.65       21.47      5.15 o 
   5   7   5      353.73      340.78      6.50 o 
   6   7   5       27.62       36.83      5.13 o 
   7   7   5       79.31       67.31     12.14 o 
   8   7   5       47.01       35.51      9.62 o 
 -10   8   5       72.56       62.51      7.42 o 
  -9   8   5      120.38      110.92      7.55 o 
  -8   8   5       93.96       94.29      7.41 o 
  -7   8   5       61.77       59.13      6.16 o 
  -6   8   5       71.60       63.23      6.00 o 
  -5   8   5      859.86      848.20     17.68 o 
  -4   8   5      427.79      407.22      7.32 o 
  -3   8   5      666.45      641.19     13.94 o 
  -2   8   5      218.05      185.68     14.72 o 
  -1   8   5       17.07       16.76      5.75 o 
   0   8   5      289.18      266.09      6.08 o 
   1   8   5      134.03      123.77      5.18 o 
   2   8   5     1040.52      970.98     18.48 o 
   3   8   5        4.88        4.63      5.41 o 
   4   8   5      180.76      162.94     19.75 o 
   5   8   5       62.80       69.43      9.80 o 
   6   8   5      303.55      280.42      7.16 o 
   7   8   5       77.86       99.47      6.86 o 
   8   8   5        0.28        0.87      6.09 o 
 -10   9   5        0.42        3.79      9.14 o 
  -9   9   5       95.96      119.13      7.11 o 
  -8   9   5      362.48      344.69      7.72 o 
  -7   9   5      198.21      197.57      6.66 o 
  -6   9   5      112.74      112.09      5.08 o 
  -5   9   5        0.55        0.00      5.57 o 
  -4   9   5     1370.56     1353.37     23.84 o 
  -3   9   5       14.11       16.62      4.79 o 
  -2   9   5      567.15      627.84     19.24 o 
  -1   9   5      340.41      318.37      6.08 o 
   0   9   5      493.97      505.73     14.69 o 
   1   9   5       11.07        9.06      5.16 o 
   2   9   5        8.92       10.53      5.37 o 
   3   9   5      926.30      917.26     11.63 o 
   4   9   5       11.64       10.35      6.82 o 
   5   9   5      208.81      172.48     28.58 o 
   6   9   5      149.61      159.14      6.05 o 
   7   9   5        2.67       15.31      7.27 o 
   8   9   5      128.49      131.14      7.60 o 
  -9  10   5        0.29        8.32      8.22 o 
  -8  10   5       36.87       42.07      7.55 o 
  -7  10   5      164.82      158.38      6.11 o 
  -6  10   5       62.59       63.92      5.81 o 
  -5  10   5      151.95      142.27      6.11 o 
  -4  10   5       39.55       35.34      5.31 o 
  -3  10   5     1149.05     1146.08     52.89 o 
  -2  10   5       54.73       48.38      4.66 o 
  -1  10   5        1.02        0.00      5.62 o 
   0  10   5       42.50       33.46      5.72 o 
   1  10   5      354.43      336.85     16.13 o 
   2  10   5     1280.66     1220.49     28.54 o 
   3  10   5      255.00      282.07      6.77 o 
   4  10   5      150.49      143.20      6.01 o 
   5  10   5      203.97      203.90     11.11 o 
   6  10   5       12.46       10.75      5.85 o 
   7  10   5      152.13      160.22     16.93 o 
   8  10   5       16.01       15.81      7.43 o 
  -9  11   5        7.06        6.21      7.75 o 
  -8  11   5        0.75        5.54      7.69 o 
  -7  11   5       34.15       35.27      6.67 o 
  -6  11   5       33.00       38.78      5.96 o 
  -5  11   5      207.40      218.59      6.53 o 
  -4  11   5        0.48        6.09      5.39 o 
  -3  11   5      136.68      131.80      5.52 o 
  -2  11   5        6.24       10.04      4.37 o 
  -1  11   5       56.18       56.07      5.66 o 
   0  11   5        0.82        0.00      5.91 o 
   1  11   5      105.43      108.48      5.61 o 
   2  11   5       33.01       33.18      5.93 o 
   3  11   5      768.54      757.77     10.10 o 
   4  11   5      377.99      352.42      6.66 o 
   5  11   5      132.88      139.71      6.39 o 
   6  11   5       42.85       46.48      5.84 o 
   7  11   5        8.14       12.71      6.62 o 
   8  11   5       12.36       16.52      7.05 o 
  -9  12   5       25.33       32.90      7.77 o 
  -8  12   5        0.27        5.51      7.06 o 
  -7  12   5       79.50       82.99      7.16 o 
  -6  12   5       41.02       44.16      6.34 o 
  -5  12   5       37.05       39.98      6.33 o 
  -4  12   5        5.07        7.46      5.94 o 
  -3  12   5       20.65       20.39      5.88 o 
  -2  12   5      429.91      407.80      5.95 o 
  -1  12   5       19.07       23.56      4.77 o 
   0  12   5      350.42      342.36      6.99 o 
   1  12   5        0.00        2.62      6.04 o 
   2  12   5      189.65      187.16      6.14 o 
   3  12   5      191.08      186.33      6.59 o 
   4  12   5      364.55      358.75      9.23 o 
   5  12   5      138.58      137.39      6.44 o 
   6  12   5       52.25       55.63      6.24 o 
   7  12   5        8.56        3.15      7.84 o 
  -8  13   5      167.37      162.11     11.82 o 
  -7  13   5       67.22       72.98      7.09 o 
  -6  13   5      334.50      349.21      7.61 o 
  -5  13   5       50.58       58.00      6.54 o 
  -4  13   5        1.71        9.26      5.33 o 
  -3  13   5      100.45       86.04      5.33 o 
  -2  13   5      225.62      197.84      5.46 o 
  -1  13   5       49.70       57.24      5.28 o 
   0  13   5      283.81      285.81     14.93 o 
   1  13   5      169.76      163.34      6.84 o 
   2  13   5      169.13      170.82      5.96 o 
   3  13   5      644.22      626.53     13.67 o 
   4  13   5      211.00      227.01      6.85 o 
   5  13   5      239.74      241.09      7.27 o 
   6  13   5      304.92      321.63      7.67 o 
   7  13   5       25.31       21.04      7.82 o 
  -8  14   5        0.16        5.02      8.67 o 
  -7  14   5      134.22      139.20      8.26 o 
  -6  14   5      101.38       99.53      7.12 o 
  -5  14   5      373.36      364.01      7.38 o 
  -4  14   5        1.52        4.52      6.30 o 
  -3  14   5        8.71        3.32      6.16 o 
  -2  14   5      342.62      342.20      8.30 o 
  -1  14   5      597.86      626.91     12.11 o 
   0  14   5       77.39       71.81      7.30 o 
   1  14   5        4.53        3.94      6.83 o 
   2  14   5      825.73      798.42     11.25 o 
   3  14   5      296.81      274.01      7.54 o 
   4  14   5       69.03       66.91      6.61 o 
   5  14   5      168.91      172.26      6.11 o 
   6  14   5        0.97        9.17      7.94 o 
   7  14   5       25.47       19.98      7.17 o 
  -8  15   5       15.81       18.96      9.16 o 
  -7  15   5       32.00       41.73      9.80 o 
  -6  15   5       27.77       33.61      8.24 o 
  -5  15   5        4.98       10.80      7.56 o 
  -4  15   5      789.79      787.23     18.22 o 
  -3  15   5       13.81       18.30      7.16 o 
  -2  15   5       12.59       13.64      5.99 o 
  -1  15   5      616.97      618.33      9.30 o 
   0  15   5      835.86      845.56     68.29 o 
   1  15   5      525.37      483.51     53.33 o 
   2  15   5        0.26        2.18      6.11 o 
   3  15   5       15.44       17.82      6.16 o 
   4  15   5      101.27      103.13      6.53 o 
   5  15   5        3.38        0.00      7.95 o 
   6  15   5        5.46        3.56      8.46 o 
  -7  16   5        3.89        1.82      8.83 o 
  -6  16   5       24.34       30.66      6.90 o 
  -5  16   5        7.34       11.23      6.42 o 
  -4  16   5      150.18      150.05      6.56 o 
  -3  16   5      644.42      617.51     17.47 o 
  -2  16   5      236.38      250.42      7.92 o 
  -1  16   5       14.25       15.88      5.89 o 
   0  16   5      349.38      348.53     41.26 o 
   1  16   5       16.56       17.77      6.13 o 
   2  16   5       59.91       57.91      6.86 o 
   3  16   5        2.35       10.56      7.12 o 
   4  16   5        5.81        4.37      8.27 o 
   5  16   5       38.43       34.44      8.63 o 
   6  16   5        0.46        2.50      7.41 o 
  -7  17   5       56.93       76.14     10.83 o 
  -6  17   5        6.45        8.85      8.56 o 
  -5  17   5       21.59       30.35      6.69 o 
  -4  17   5       79.15       83.24      7.14 o 
  -3  17   5      115.54      117.60      7.20 o 
  -2  17   5        2.41       15.16      6.70 o 
  -1  17   5      118.54      122.77      6.51 o 
   0  17   5        3.45        7.24      7.75 o 
   1  17   5       51.53       48.69      6.49 o 
   2  17   5       50.85       52.07      8.20 o 
   3  17   5       45.44       47.38      7.81 o 
   4  17   5        0.82        6.93      7.95 o 
   5  17   5        2.85        7.47      8.57 o 
  -6  18   5       51.43       52.41      9.09 o 
  -5  18   5       59.73       70.74      8.49 o 
  -4  18   5        0.50        0.42      7.34 o 
  -3  18   5      315.22      304.72      8.75 o 
  -2  18   5       38.22       46.41      7.19 o 
  -1  18   5      175.90      189.30      6.56 o 
   0  18   5      265.12      252.53     13.11 o 
   1  18   5      236.87      247.15     11.09 o 
   2  18   5        5.21       12.29      6.94 o 
   3  18   5       11.70       12.59      9.59 o 
   4  18   5        6.44       10.43      9.94 o 
  -5  19   5        0.92       10.55      8.92 o 
  -4  19   5      135.45      131.84      7.97 o 
  -3  19   5       11.48       10.95      7.41 o 
  -2  19   5      300.58      299.55      8.37 o 
  -1  19   5      520.62      549.71     24.92 o 
   0  19   5        0.05        5.98      8.88 o 
   1  19   5      154.58      162.00     10.27 o 
   2  19   5       71.02       70.87      7.79 o 
   3  19   5       33.58       35.43      7.60 o 
  -4  20   5       39.70       41.26      9.16 o 
  -3  20   5       18.75       23.73      8.86 o 
  -2  20   5        0.79        4.52      9.06 o 
  -1  20   5      213.47      191.37     29.76 o 
   0  20   5      217.09      179.94     27.83 o 
   1  20   5       26.02       22.58     13.05 o 
   2  20   5      199.64      202.52     11.79 o 
  -2  21   5       19.94        6.41      9.22 o 
  -1  21   5       53.24       23.11     11.16 o 
   0  21   5       23.64       28.42     13.32 o 
   1  21   5       29.24       21.37     12.02 o 
 -11   0   6        1.76        5.02     12.59 o 
 -10   0   6       93.32      106.68     10.98 o 
  -9   0   6       56.27       59.16      8.73 o 
  -8   0   6      888.66      808.28     10.90 o 
  -7   0   6      163.12      150.64     12.24 o 
  -6   0   6      337.67      323.79     11.90 o 
  -5   0   6        1.23        5.68      8.90 o 
  -4   0   6       52.29       75.27      7.30 o 
  -3   0   6      304.00      348.15     19.14 o 
  -2   0   6     1615.49     1677.95     34.90 o 
  -1   0   6     3642.96     3957.98     50.78 o 
   0   0   6     1830.80     2037.93     16.96 o 
   1   0   6        1.02        0.16      8.42 o 
   2   0   6      405.61      295.60     10.50 o 
   3   0   6      107.89       64.91     42.72 o 
   4   0   6     1268.12     1164.26     11.62 o 
   5   0   6        8.88        2.93      7.75 o 
   6   0   6      561.43      576.72     13.22 o 
   7   0   6       47.63       44.30     27.70 o 
   8   0   6       25.35       24.07     15.41 o 
   9   0   6       10.80       16.78     12.89 o 
 -11   1   6        9.26       12.74      6.88 o 
 -10   1   6       28.26       27.14      7.23 o 
  -9   1   6      254.64      245.81      8.04 o 
  -8   1   6      166.19      172.66      6.73 o 
  -7   1   6      507.58      447.30      9.01 o 
  -6   1   6       17.20       16.06      5.96 o 
  -5   1   6        0.03        1.88      4.77 o 
  -4   1   6     1189.71     1203.32     12.44 o 
  -3   1   6      686.43      678.80      7.69 o 
  -2   1   6      718.36      789.54      8.00 o 
  -1   1   6      339.65      375.10      8.79 o 
   0   1   6      600.67      593.46     94.34 o 
   1   1   6       24.62       12.56      7.33 o 
   2   1   6      637.46      649.29     21.59 o 
   3   1   6      147.62      104.18     31.87 o 
   4   1   6       35.54       32.60      7.98 o 
   5   1   6      146.45      150.46      6.27 o 
   6   1   6        7.41       14.47      5.78 o 
   7   1   6      406.18      426.33     27.18 o 
   8   1   6       17.57       16.40      6.76 o 
   9   1   6       26.57       17.89      8.25 o 
 -10   2   6       42.92       46.72      7.39 o 
  -9   2   6       62.48       56.42      6.72 o 
  -8   2   6       39.63       31.85      5.74 o 
  -7   2   6      179.01      166.20      5.84 o 
  -6   2   6       89.95       87.15      5.63 o 
  -5   2   6       74.54       83.71      6.02 o 
  -4   2   6       16.73       11.13      5.46 o 
  -3   2   6     1960.78     2255.31     15.93 o 
  -2   2   6     1601.95     1557.56     20.55 o 
  -1   2   6       73.13       59.01     12.76 o 
   0   2   6      944.75      962.49     14.15 o 
   1   2   6     2083.60     2015.64    259.29 o 
   2   2   6     1499.34     1340.96    240.28 o 
   3   2   6        7.97       14.65      5.30 o 
   4   2   6       13.56        7.35      6.61 o 
   5   2   6      130.54      113.07      5.85 o 
   6   2   6      115.42      124.68      7.36 o 
   7   2   6       63.50       67.60      6.99 o 
   8   2   6       25.79       19.14      7.38 o 
   9   2   6        0.05        0.00      7.45 o 
 -10   3   6       34.42       31.66      6.67 o 
  -9   3   6        8.02       11.95      5.67 o 
  -8   3   6       51.88       56.33      6.44 o 
  -7   3   6       92.00       88.84      6.34 o 
  -6   3   6        5.33       10.02      6.00 o 
  -5   3   6        0.92        2.24      5.44 o 
  -4   3   6       96.95      116.56      4.76 o 
  -3   3   6       43.16       60.14      6.31 o 
  -2   3   6      160.96      126.87      6.76 o 
  -1   3   6       18.99       26.02      6.57 o 
   0   3   6      212.93      221.80     65.97 o 
   1   3   6      480.49      475.33     97.45 o 
   2   3   6      101.70       81.31     31.61 o 
   3   3   6       44.82       42.38      5.89 o 
   4   3   6      732.95      701.04    104.24 o 
   5   3   6       23.21        8.32      6.15 o 
   6   3   6       36.49       47.28      6.36 o 
   7   3   6        1.47        1.00      5.72 o 
   8   3   6        4.82        1.22      7.62 o 
   9   3   6        0.01        5.00      8.24 o 
 -10   4   6      129.69      116.20      7.03 o 
  -9   4   6       80.47       73.01      6.45 o 
  -8   4   6       14.37       17.51      7.08 o 
  -7   4   6      187.45      187.47      5.74 o 
  -6   4   6     1651.26     1715.54    102.44 o 
  -5   4   6       46.63       42.75      5.18 o 
  -4   4   6      420.94      406.41     10.06 o 
  -3   4   6      750.38      752.14      9.86 o 
  -2   4   6       20.26       28.18      4.92 o 
  -1   4   6       57.01       96.02      6.66 o 
   0   4   6      456.36      471.26    122.79 o 
   1   4   6     1454.23     1259.61    275.98 o 
   2   4   6      682.84      722.05    112.42 o 
   3   4   6        2.90        0.45      5.36 o 
   4   4   6      212.24      207.16      7.15 o 
   5   4   6       72.98       77.93     15.93 o 
   6   4   6      110.66       99.54     17.77 o 
   7   4   6        4.10        5.05      6.35 o 
   8   4   6       19.09       17.64      8.46 o 
   9   4   6        3.11        4.33      7.87 o 
 -10   5   6       59.33       55.53      7.75 o 
  -9   5   6       23.53       21.74      7.71 o 
  -8   5   6        2.78        6.31      6.47 o 
  -7   5   6      200.47      192.35      6.69 o 
  -6   5   6      142.48      132.26      7.04 o 
  -5   5   6     1464.80     1412.60     23.56 o 
  -4   5   6      477.91      453.14     11.72 o 
  -3   5   6      595.07      633.53      8.88 o 
  -2   5   6     2111.86     1878.23    211.71 o 
  -1   5   6      196.18      279.46     35.03 o 
   0   5   6      224.36      166.85     55.89 o 
   1   5   6        9.59       11.86      5.87 o 
   2   5   6        3.37        2.95      7.41 o 
   3   5   6     1081.21     1032.82    163.94 o 
   4   5   6      398.06      326.34     37.68 o 
   5   5   6        0.04        2.02      6.24 o 
   6   5   6       74.18       65.89     14.17 o 
   7   5   6       89.53       82.11     19.04 o 
   8   5   6       60.39       69.88     16.33 o 
 -10   6   6       10.01       11.82      7.19 o 
  -9   6   6      115.22      100.12      6.54 o 
  -8   6   6       21.47       23.72      6.04 o 
  -7   6   6      164.25      157.79      6.72 o 
  -6   6   6       36.12       47.52      6.10 o 
  -5   6   6      320.59      311.80      5.86 o 
  -4   6   6      341.27      318.78      6.87 o 
  -3   6   6     1027.08      969.35     18.09 o 
  -2   6   6       66.13       65.22      5.41 o 
  -1   6   6     1193.89     1216.46     18.98 o 
   0   6   6      518.23      514.26     86.04 o 
   1   6   6      989.78     1002.03     14.35 o 
   2   6   6       91.15       47.18     12.36 o 
   3   6   6      194.96      159.69     29.18 o 
   4   6   6       79.40       66.76     12.93 o 
   5   6   6        0.20        0.00      5.91 o 
   6   6   6       95.42      107.31      6.84 o 
   7   6   6       20.54       33.07     10.68 o 
   8   6   6       30.53       23.73      6.59 o 
 -10   7   6       38.17       38.94      7.96 o 
  -9   7   6       15.61       14.32      7.17 o 
  -8   7   6      112.04      117.72      7.58 o 
  -7   7   6      263.44      238.60      8.10 o 
  -6   7   6      695.49      694.86     24.35 o 
  -5   7   6        6.93        9.52      5.99 o 
  -4   7   6       27.01       22.05      4.89 o 
  -3   7   6     1005.09     1095.85     32.06 o 
  -2   7   6       29.10       26.74      5.75 o 
  -1   7   6      174.47      213.84      5.49 o 
   0   7   6      662.90      615.51     17.85 o 
   1   7   6       90.57       85.12      7.68 o 
   2   7   6      132.68      128.85      5.12 o 
   3   7   6      388.16      375.85     17.72 o 
   4   7   6      379.02      354.47     61.32 o 
   5   7   6        1.89        0.00      6.53 o 
   6   7   6       24.10       32.90      7.57 o 
   7   7   6       49.45       55.75      6.10 o 
   8   7   6        9.85       20.10      5.85 o 
 -10   8   6        4.29        6.78      8.88 o 
  -9   8   6        8.67       12.83      7.39 o 
  -8   8   6       23.27       30.94      7.74 o 
  -7   8   6        0.40        5.68      7.08 o 
  -6   8   6     1072.30     1103.89     37.73 o 
  -5   8   6      148.52      140.24      5.44 o 
  -4   8   6       22.30       24.16      5.81 o 
  -3   8   6       71.27       92.86      5.60 o 
  -2   8   6       99.38      121.35      5.90 o 
  -1   8   6      959.57     1056.89     13.47 o 
   0   8   6      209.33      209.00     12.95 o 
   1   8   6        7.89        6.45      5.34 o 
   2   8   6      147.98      145.30      5.81 o 
   3   8   6      389.01      360.54      6.02 o 
   4   8   6       23.14       31.66      6.95 o 
   5   8   6       64.83       70.07      5.92 o 
   6   8   6        2.87        5.19      6.21 o 
   7   8   6        0.82        6.34      6.69 o 
   8   8   6       53.77       46.22      6.44 o 
 -10   9   6        7.10       11.98      8.19 o 
  -9   9   6      142.79      148.62      7.80 o 
  -8   9   6        0.55        3.26      6.85 o 
  -7   9   6      122.51      124.15      7.71 o 
  -6   9   6       11.95       16.47      6.62 o 
  -5   9   6        3.69        8.15      5.22 o 
  -4   9   6      550.07      482.73      7.97 o 
  -3   9   6        5.18       11.18      6.06 o 
  -2   9   6       24.04       22.24      5.73 o 
  -1   9   6       17.94       20.66      5.10 o 
   0   9   6      255.48      253.00      6.58 o 
   1   9   6       18.41       18.44      5.48 o 
   2   9   6       27.53       26.88      5.12 o 
   3   9   6       20.27       21.35      5.60 o 
   4   9   6        1.52        7.09      6.40 o 
   5   9   6      144.14      134.14     16.95 o 
   6   9   6       23.50       21.69      6.35 o 
   7   9   6       17.02       22.97      7.58 o 
   8   9   6        4.07       10.91      6.10 o 
  -9  10   6      131.22      132.63      7.95 o 
  -8  10   6      146.98      136.40      8.47 o 
  -7  10   6       19.27       18.25      6.29 o 
  -6  10   6     1063.19     1035.67     13.01 o 
  -5  10   6       13.80       13.54      5.13 o 
  -4  10   6        7.43       11.30      6.43 o 
  -3  10   6      432.48      407.50     12.61 o 
  -2  10   6       32.91       24.72      5.86 o 
  -1  10   6      104.41       90.06      5.11 o 
   0  10   6      165.47      183.15      6.51 o 
   1  10   6      483.68      473.91      6.38 o 
   2  10   6        6.45        5.99      5.64 o 
   3  10   6        1.77        4.48      5.28 o 
   4  10   6      369.11      384.51      6.82 o 
   5  10   6       38.97       30.62      5.65 o 
   6  10   6       40.54       41.39      6.11 o 
   7  10   6        7.88       14.72      6.47 o 
  -9  11   6       77.01       70.52      7.73 o 
  -8  11   6       39.65       46.67      7.69 o 
  -7  11   6      116.61      128.14     10.65 o 
  -6  11   6      223.78      217.15      6.68 o 
  -5  11   6      672.08      691.16     18.14 o 
  -4  11   6      607.29      559.40     20.22 o 
  -3  11   6       38.11       34.35      5.20 o 
  -2  11   6      286.23      279.59      5.41 o 
  -1  11   6       10.74       11.98      5.89 o 
   0  11   6      924.67      908.56     15.88 o 
   1  11   6       28.28       20.47      5.62 o 
   2  11   6      230.65      241.03      6.51 o 
   3  11   6      477.98      476.31      7.22 o 
   4  11   6        1.65        2.43      5.52 o 
   5  11   6        2.95        5.54      6.14 o 
   6  11   6       54.16       43.32      8.16 o 
   7  11   6      105.48      114.45      7.39 o 
  -9  12   6       24.68       27.37      8.05 o 
  -8  12   6       15.71       18.21      7.04 o 
  -7  12   6       15.09       17.64      6.41 o 
  -6  12   6      151.13      160.56      7.15 o 
  -5  12   6      500.51      499.07     13.35 o 
  -4  12   6      154.46      158.49      6.17 o 
  -3  12   6     1024.54     1051.53     33.86 o 
  -2  12   6       20.05       25.26      5.67 o 
  -1  12   6      487.74      485.16      7.70 o 
   0  12   6      145.37      146.79      6.36 o 
   1  12   6        8.07        6.25      6.22 o 
   2  12   6      213.81      211.18      6.23 o 
   3  12   6       29.23       34.98      6.18 o 
   4  12   6       47.99       48.41      6.90 o 
   5  12   6       82.79       67.37      6.79 o 
   6  12   6      321.31      304.30     21.52 o 
   7  12   6        2.20        0.00      8.04 o 
  -8  13   6       40.79       42.96      7.88 o 
  -7  13   6        2.71        8.90      6.67 o 
  -6  13   6        0.72        6.21      6.91 o 
  -5  13   6        6.21        4.97      5.83 o 
  -4  13   6      369.24      354.06      6.62 o 
  -3  13   6      179.60      187.13      7.09 o 
  -2  13   6      248.48      257.02      7.32 o 
  -1  13   6       18.71       23.32      5.73 o 
   0  13   6      437.58      413.54     44.98 o 
   1  13   6      228.56      218.78      6.42 o 
   2  13   6       88.48       94.49      6.87 o 
   3  13   6      248.25      244.66      7.40 o 
   4  13   6      103.08       88.39      7.19 o 
   5  13   6       67.48       60.82      6.23 o 
   6  13   6        0.49       10.31      6.56 o 
   7  13   6       48.21       41.45      8.44 o 
  -8  14   6       48.73       53.95      8.33 o 
  -7  14   6       27.15       22.99      6.48 o 
  -6  14   6       90.48       99.21      8.19 o 
  -5  14   6        1.24        2.32      5.32 o 
  -4  14   6      149.25      148.69      6.84 o 
  -3  14   6        5.12        7.81      5.71 o 
  -2  14   6       52.90       46.99      6.95 o 
  -1  14   6        4.11       10.51      5.81 o 
   0  14   6      455.81      432.58     69.65 o 
   1  14   6      151.13      138.87     17.32 o 
   2  14   6      248.03      266.71      6.97 o 
   3  14   6       60.30       65.21      7.30 o 
   4  14   6       20.99       16.88      5.77 o 
   5  14   6       21.55       26.81      6.65 o 
   6  14   6        6.13        6.31      6.76 o 
  -7  15   6        0.49        0.00      7.59 o 
  -6  15   6        1.40        7.03      7.30 o 
  -5  15   6       49.24       49.79      7.72 o 
  -4  15   6        0.15        0.43      6.60 o 
  -3  15   6      384.80      390.73      7.72 o 
  -2  15   6      155.16      154.06      7.53 o 
  -1  15   6       30.11       28.81      5.44 o 
   0  15   6      125.49      125.96     20.86 o 
   1  15   6      421.67      428.64     47.25 o 
   2  15   6       53.72       48.52      6.88 o 
   3  15   6       13.62       13.60      7.44 o 
   4  15   6      298.00      291.09      7.99 o 
   5  15   6        4.81        2.37      8.20 o 
   6  15   6        2.32        5.64      8.51 o 
  -7  16   6        0.14        3.69      7.86 o 
  -6  16   6       22.90       24.41      7.34 o 
  -5  16   6       44.57       47.55      7.18 o 
  -4  16   6       22.09       21.05      6.85 o 
  -3  16   6       91.28       92.26      6.80 o 
  -2  16   6      466.22      494.75     15.56 o 
  -1  16   6       47.05       54.91      6.71 o 
   0  16   6       53.14       53.84      6.68 o 
   1  16   6      380.78      357.90     35.34 o 
   2  16   6       91.78       96.84      7.65 o 
   3  16   6      444.85      429.77     12.98 o 
   4  16   6       14.84       12.64      8.21 o 
   5  16   6        8.75        7.64      8.79 o 
  -6  17   6       95.67       95.76      8.82 o 
  -5  17   6       40.11       37.85      8.30 o 
  -4  17   6      137.31      127.92      7.33 o 
  -3  17   6       19.21       22.80      7.80 o 
  -2  17   6      193.40      181.91      8.69 o 
  -1  17   6      273.67      273.19      7.27 o 
   0  17   6      413.80      423.40     36.95 o 
   1  17   6       20.71       24.27      6.41 o 
   2  17   6      421.46      363.01     12.36 o 
   3  17   6       92.96       92.23      8.56 o 
   4  17   6       19.78       21.11      7.19 o 
   5  17   6      235.58      188.31     42.54 o 
  -6  18   6       32.51       40.19      7.61 o 
  -5  18   6      126.05      143.20      7.46 o 
  -4  18   6        0.42        0.00      8.25 o 
  -3  18   6        7.35       12.37      6.65 o 
  -2  18   6       28.09       28.95      7.91 o 
  -1  18   6       22.02       28.40      9.59 o 
   0  18   6       15.35       17.56      6.83 o 
   1  18   6      398.69      363.25     17.20 o 
   2  18   6      120.10      113.77     10.65 o 
   3  18   6       21.41       27.14      9.87 o 
   4  18   6       53.21       45.57     10.60 o 
  -5  19   6       37.66       37.00      7.52 o 
  -4  19   6       24.55       40.43      8.81 o 
  -3  19   6       65.74       72.43     10.00 o 
  -2  19   6        4.49        1.88     10.41 o 
  -1  19   6       50.93       51.78      8.47 o 
   0  19   6       63.17       47.95      8.68 o 
   1  19   6      115.31      104.96     13.15 o 
   2  19   6        2.29        0.00      7.91 o 
   3  19   6       20.45       28.85      8.77 o 
  -4  20   6       52.98       51.96      9.35 o 
  -3  20   6        0.36       14.20      8.81 o 
  -2  20   6       21.89       29.33     10.38 o 
  -1  20   6        0.21        7.55      8.13 o 
   0  20   6      202.09      166.22     25.16 o 
   1  20   6      119.42      119.46      9.31 o 
   2  20   6        0.36        3.93      9.08 o 
  -1  21   6       26.08       15.03      9.81 o 
 -10   1   7       13.78       14.49      6.83 o 
  -9   1   7       43.58       46.95      6.97 o 
  -8   1   7        5.44        8.22      5.87 o 
  -7   1   7        3.91        3.25      6.22 o 
  -6   1   7      363.18      325.68      6.20 o 
  -5   1   7       85.20       84.41      5.63 o 
  -4   1   7      756.31      776.47      7.61 o 
  -3   1   7      218.92      188.72      6.43 o 
  -2   1   7      872.58      976.38     10.28 o 
  -1   1   7        9.67        5.48      7.14 o 
   0   1   7       93.13      162.82     32.93 o 
   1   1   7       13.49        0.24      6.16 o 
   2   1   7      924.33      999.73      8.69 o 
   3   1   7      143.35      134.77     28.30 o 
   4   1   7      781.75      682.59    187.61 o 
   5   1   7        7.42        9.95      6.22 o 
   6   1   7        2.76        1.95      6.05 o 
   7   1   7       60.95       71.96     11.42 o 
   8   1   7        9.09        5.43      7.07 o 
 -10   2   7       38.71       35.31      7.53 o 
  -9   2   7       73.79       67.02      6.31 o 
  -8   2   7       19.76       18.64      6.43 o 
  -7   2   7      344.11      315.81      8.16 o 
  -6   2   7       43.83       49.86      6.16 o 
  -5   2   7      848.73      811.32     19.27 o 
  -4   2   7       34.54       31.98      5.42 o 
  -3   2   7        1.87        0.00      5.73 o 
  -2   2   7     2977.59     3083.91     47.47 o 
  -1   2   7      504.36      458.07     45.16 o 
   0   2   7      289.55      199.18     63.87 o 
   1   2   7      610.00      535.67    171.69 o 
   2   2   7      243.49      216.41     20.73 o 
   3   2   7      662.28      606.49     14.06 o 
   4   2   7        2.13        1.83      5.63 o 
   5   2   7      225.76      212.31     57.81 o 
   6   2   7       28.45       27.03      6.45 o 
   7   2   7       50.02       33.02     10.30 o 
   8   2   7       39.36       27.26      9.03 o 
 -10   3   7       23.89       15.76      8.42 o 
  -9   3   7      121.88      122.19      6.52 o 
  -8   3   7     1328.83     1259.63     27.92 o 
  -7   3   7      341.99      348.79      6.91 o 
  -6   3   7       83.92       83.45      6.29 o 
  -5   3   7      195.46      214.46      5.98 o 
  -4   3   7      146.55      121.50      5.75 o 
  -3   3   7      643.03      627.93      9.04 o 
  -2   3   7       19.55       12.77      5.53 o 
  -1   3   7     1887.70     1959.56     12.30 o 
   0   3   7      152.50      139.18     37.48 o 
   1   3   7      460.40      394.05     21.33 o 
   2   3   7      682.39      639.62     99.54 o 
   3   3   7      444.17      386.89     99.24 o 
   4   3   7      208.65      195.82      7.23 o 
   5   3   7        0.40        6.43      6.47 o 
   6   3   7       41.19       23.84     12.43 o 
   7   3   7       19.26       24.91      8.19 o 
   8   3   7       76.33       81.29     15.16 o 
 -10   4   7       55.34       52.72      7.74 o 
  -9   4   7       28.70       30.51      6.98 o 
  -8   4   7       33.09       37.76      5.65 o 
  -7   4   7      375.81      372.44      6.73 o 
  -6   4   7      771.11      767.22     15.97 o 
  -5   4   7       27.94       30.62      5.39 o 
  -4   4   7       20.64       14.22      5.19 o 
  -3   4   7      167.34      148.87      5.80 o 
  -2   4   7     1780.91     1955.02     15.88 o 
  -1   4   7        4.63        6.67      6.68 o 
   0   4   7      147.19      111.68     32.24 o 
   1   4   7       90.02       79.45     30.44 o 
   2   4   7      313.38      292.97      7.41 o 
   3   4   7       58.19       44.40     10.28 o 
   4   4   7      101.07       80.90      9.06 o 
   5   4   7      259.38      275.13      6.59 o 
   6   4   7       15.01       13.44      6.65 o 
   7   4   7       23.87       33.75      7.20 o 
   8   4   7      126.04       89.13     38.18 o 
 -10   5   7       37.59       50.15      7.05 o 
  -9   5   7        0.00        0.00      6.24 o 
  -8   5   7       12.02       14.34      6.66 o 
  -7   5   7      164.94      160.01      6.80 o 
  -6   5   7        5.94        5.61      5.32 o 
  -5   5   7        1.23        5.49      5.33 o 
  -4   5   7      163.31      193.98      5.30 o 
  -3   5   7      677.38      710.58      9.95 o 
  -2   5   7     1059.09     1103.50    126.48 o 
  -1   5   7       34.12       38.23      6.53 o 
   0   5   7        3.43        5.44      6.50 o 
   1   5   7      157.43      128.98     28.69 o 
   2   5   7        3.02        8.01      5.98 o 
   3   5   7       22.89       14.35      6.51 o 
   4   5   7       44.95       28.36      8.94 o 
   5   5   7       12.37       16.20      6.43 o 
   6   5   7        0.47        0.00      6.78 o 
   7   5   7       45.86       55.58      7.47 o 
   8   5   7        4.91        7.01      7.33 o 
 -10   6   7       42.17       52.11      7.74 o 
  -9   6   7      167.12      166.70      7.52 o 
  -8   6   7        2.01        4.29      7.37 o 
  -7   6   7        0.34        0.00      6.25 o 
  -6   6   7      404.68      402.00      9.04 o 
  -5   6   7       20.68       17.77      5.50 o 
  -4   6   7      175.29      163.23      6.04 o 
  -3   6   7       11.73       16.83      4.55 o 
  -2   6   7       91.31      112.06      5.56 o 
  -1   6   7        9.77       12.22      5.80 o 
   0   6   7      322.17      284.50     75.29 o 
   1   6   7       61.82       47.78     11.31 o 
   2   6   7        8.67       11.06      6.66 o 
   3   6   7      143.46      123.35     33.36 o 
   4   6   7        0.69       11.06      5.77 o 
   5   6   7      150.41      152.44      7.74 o 
   6   6   7        8.34       10.15      6.80 o 
   7   6   7        1.59        2.41      7.30 o 
   8   6   7       29.77       29.90      7.07 o 
 -10   7   7        5.45       10.51      7.27 o 
  -9   7   7        0.28        0.00      6.60 o 
  -8   7   7      199.38      187.05      7.16 o 
  -7   7   7      409.75      383.52      8.02 o 
  -6   7   7        6.24        8.42      5.70 o 
  -5   7   7     1275.42     1254.40     23.86 o 
  -4   7   7       75.77       68.28      5.19 o 
  -3   7   7      663.92      632.01     12.61 o 
  -2   7   7        1.67        3.66      5.05 o 
  -1   7   7       10.06        4.75      4.66 o 
   0   7   7      588.57      569.14     92.62 o 
   1   7   7      732.36      875.82     70.70 o 
   2   7   7      337.66      296.68     43.15 o 
   3   7   7      247.03      258.01      6.79 o 
   4   7   7        6.71        6.00      5.33 o 
   5   7   7      108.17       98.03      6.82 o 
   6   7   7      108.72       89.00     15.37 o 
   7   7   7       88.89       71.84     11.72 o 
   8   7   7        0.74        0.00      6.45 o 
 -10   8   7        0.81        7.99      8.31 o 
  -9   8   7        1.82        7.24      6.18 o 
  -8   8   7       12.66       22.18      6.26 o 
  -7   8   7       60.25       57.04      7.57 o 
  -6   8   7      133.67      139.77      5.65 o 
  -5   8   7     1079.28     1032.65     16.78 o 
  -4   8   7     3072.68     3031.79     71.22 o 
  -3   8   7      109.73      115.12      5.59 o 
  -2   8   7      327.94      299.89      6.32 o 
  -1   8   7      104.56      109.61      5.60 o 
   0   8   7      512.84      470.61    104.73 o 
   1   8   7      665.04      620.93     66.14 o 
   2   8   7      517.02      457.25     80.26 o 
   3   8   7       12.31       12.16      5.73 o 
   4   8   7      103.44      102.65     11.78 o 
   5   8   7      182.74      170.49     33.31 o 
   6   8   7        2.23        5.47      5.96 o 
   7   8   7       21.61       28.16      6.05 o 
   8   8   7       11.45       12.58      6.61 o 
  -9   9   7        2.99        0.02      7.59 o 
  -8   9   7       40.53       42.01      7.01 o 
  -7   9   7        0.29        1.46      5.36 o 
  -6   9   7       98.76       89.84      6.65 o 
  -5   9   7      119.43      113.39      5.89 o 
  -4   9   7     2003.14     2037.50     62.23 o 
  -3   9   7      235.61      227.19      5.95 o 
  -2   9   7      136.42      137.36      6.11 o 
  -1   9   7     1026.11     1048.43      8.49 o 
   0   9   7      203.46      162.23     31.11 o 
   1   9   7      233.94      218.52      6.02 o 
   2   9   7      210.24      180.54     36.02 o 
   3   9   7        2.50        7.00      5.73 o 
   4   9   7      104.44      100.22      5.60 o 
   5   9   7       34.51       28.03      5.64 o 
   6   9   7      106.23       96.80     17.38 o 
   7   9   7        1.73        8.11      6.63 o 
  -9  10   7      142.87      139.90      7.87 o 
  -8  10   7       47.02       46.86      7.45 o 
  -7  10   7       18.43       18.81      6.21 o 
  -6  10   7       24.43       23.63      5.21 o 
  -5  10   7       11.11       16.41      5.93 o 
  -4  10   7       81.34       70.91      6.36 o 
  -3  10   7       78.79       88.45      5.32 o 
  -2  10   7       41.94       44.08      5.42 o 
  -1  10   7      139.46      156.59      6.23 o 
   0  10   7        2.30        5.48      4.79 o 
   1  10   7      548.75      509.98     51.89 o 
   2  10   7      797.66      721.04     57.75 o 
   3  10   7       94.38      101.63      5.59 o 
   4  10   7        3.63        0.15      6.09 o 
   5  10   7       49.15       54.04      7.03 o 
   6  10   7        2.05        7.24      7.43 o 
   7  10   7       31.55       24.77      9.36 o 
  -9  11   7        9.02       14.40      8.01 o 
  -8  11   7       11.44        5.83      8.27 o 
  -7  11   7       57.55       65.70      6.10 o 
  -6  11   7      122.39      121.32      6.48 o 
  -5  11   7        2.73        6.68      5.95 o 
  -4  11   7       12.76       14.50      5.67 o 
  -3  11   7      217.39      176.76      7.00 o 
  -2  11   7        1.07        0.75      5.48 o 
  -1  11   7      263.27      264.12      6.34 o 
   0  11   7        0.86        5.05      5.95 o 
   1  11   7       70.48       68.87      5.67 o 
   2  11   7        3.53        8.15      6.32 o 
   3  11   7        3.54        5.66      6.52 o 
   4  11   7        6.42        9.94      6.74 o 
   5  11   7       42.28       42.57      7.15 o 
   6  11   7       49.56       63.17      7.67 o 
   7  11   7       14.08       28.87      7.48 o 
  -9  12   7        7.82       16.20      8.16 o 
  -8  12   7        0.69        0.00      7.54 o 
  -7  12   7       53.80       60.77      7.25 o 
  -6  12   7        0.23        1.88      6.98 o 
  -5  12   7       20.58       25.26      6.69 o 
  -4  12   7       76.34       85.70      6.36 o 
  -3  12   7        8.17       19.70      5.66 o 
  -2  12   7      755.89      792.77     19.64 o 
  -1  12   7        6.56        6.54      5.31 o 
   0  12   7      114.87       92.13     21.14 o 
   1  12   7      365.86      352.43     42.57 o 
   2  12   7       12.93       16.91      6.01 o 
   3  12   7       23.35       27.50      5.99 o 
   4  12   7       35.62       36.06      5.81 o 
   5  12   7       68.11       74.08      6.85 o 
   6  12   7        5.31        4.83      6.50 o 
  -8  13   7       39.28       24.98      8.12 o 
  -7  13   7       39.34       39.70      7.58 o 
  -6  13   7       80.04       91.68      6.25 o 
  -5  13   7        9.40        9.20      6.14 o 
  -4  13   7       13.42       18.46      6.59 o 
  -3  13   7        1.71        4.09      5.79 o 
  -2  13   7        0.34        0.72      5.11 o 
  -1  13   7      645.75      650.34     11.25 o 
   0  13   7        4.12        6.17      6.22 o 
   1  13   7       38.84       39.49      6.41 o 
   2  13   7      294.75      343.50     41.90 o 
   3  13   7       20.17       17.86      5.85 o 
   4  13   7      356.10      385.18      6.99 o 
   5  13   7        0.06       11.50      7.44 o 
   6  13   7       20.29       17.98      7.43 o 
  -8  14   7       33.56       30.15      9.16 o 
  -7  14   7      242.12      242.12     18.98 o 
  -6  14   7       46.90       50.45      7.88 o 
  -5  14   7       27.41       18.65      6.67 o 
  -4  14   7       90.84       90.37      7.16 o 
  -3  14   7       60.49       61.77      6.87 o 
  -2  14   7       16.23       17.88      5.93 o 
  -1  14   7      302.06      303.30      7.28 o 
   0  14   7      495.16      461.96     50.83 o 
   1  14   7       27.54       22.84      6.29 o 
   2  14   7       17.74       21.81      6.89 o 
   3  14   7      178.69      190.86      6.87 o 
   4  14   7       42.67       56.39      7.03 o 
   5  14   7      163.39      170.97      8.35 o 
   6  14   7        7.23        8.05      7.86 o 
  -7  15   7       33.12       41.16      8.21 o 
  -6  15   7       79.70       85.02      9.48 o 
  -5  15   7       78.03       73.97      7.51 o 
  -4  15   7        0.30        0.00      6.21 o 
  -3  15   7      182.16      169.87      7.70 o 
  -2  15   7        6.31       13.27      7.25 o 
  -1  15   7      249.26      253.14      6.69 o 
   0  15   7       28.78       28.02      6.74 o 
   1  15   7      229.88      231.00     26.99 o 
   2  15   7        7.37        9.42      7.23 o 
   3  15   7       63.15       70.13      6.40 o 
   4  15   7        3.71        8.56      6.52 o 
   5  15   7       46.58       44.37      6.73 o 
  -7  16   7       13.42        8.12      8.94 o 
  -6  16   7        1.61        7.82      9.65 o 
  -5  16   7        2.94        3.87      8.11 o 
  -4  16   7       18.56       24.67      7.11 o 
  -3  16   7        2.59        9.12      6.87 o 
  -2  16   7      198.99      200.13      8.02 o 
  -1  16   7       54.07       47.27      6.03 o 
   0  16   7        4.58        4.65      6.33 o 
   1  16   7       20.97       22.64      6.70 o 
   2  16   7       15.26       16.35      6.67 o 
   3  16   7       79.91       75.68      6.27 o 
   4  16   7       22.76       19.98      8.35 o 
   5  16   7       48.17       35.61      8.09 o 
  -6  17   7        0.92        4.67      7.12 o 
  -5  17   7        7.85       10.84      8.31 o 
  -4  17   7        0.68       12.67      9.27 o 
  -3  17   7        1.42        0.00      9.23 o 
  -2  17   7       48.71       50.54      8.30 o 
  -1  17   7       44.89       48.03      9.44 o 
   0  17   7       14.41       18.87      6.50 o 
   1  17   7       36.62       31.14      6.87 o 
   2  17   7       46.78       39.11      7.17 o 
   3  17   7        4.90        2.40      6.75 o 
   4  17   7       42.82       28.38      7.97 o 
  -5  18   7        6.83        0.79     10.03 o 
  -4  18   7       25.20       33.04      9.84 o 
  -3  18   7       19.70       31.51      9.77 o 
  -2  18   7       31.63       32.98      8.51 o 
  -1  18   7        0.22        6.65      8.37 o 
   0  18   7        9.84       16.14      6.32 o 
   1  18   7        0.49        2.81      8.10 o 
   2  18   7       86.54       90.09      8.56 o 
   3  18   7        0.04        0.07      8.89 o 
  -4  19   7       28.79       20.84      8.90 o 
  -3  19   7        3.80       11.32      8.80 o 
  -2  19   7       27.26       36.97     10.17 o 
  -1  19   7       72.44       73.51     11.65 o 
   0  19   7       78.28       85.35      7.71 o 
   1  19   7        0.27        7.60      6.65 o 
   2  19   7       95.18       77.66     10.75 o 
  -3  20   7        1.49        0.00     10.71 o 
  -2  20   7        3.05       13.44      9.17 o 
  -1  20   7       10.63       11.42      8.23 o 
   0  20   7        4.04        3.88      9.92 o 
   1  20   7        2.91        7.19      7.40 o 
 -10   0   8       58.60       48.90      9.84 o 
  -9   0   8      324.33      321.21     11.94 o 
  -8   0   8     1055.32     1066.64     22.24 o 
  -7   0   8     1065.85     1005.40     11.50 o 
  -6   0   8       74.42       69.72      7.86 o 
  -5   0   8      507.99      501.82      9.26 o 
  -4   0   8       70.91       67.02      7.53 o 
  -3   0   8      325.69      305.12      8.63 o 
  -2   0   8      167.64      170.32      7.30 o 
  -1   0   8        1.69        9.51     11.73 o 
   0   0   8       20.12       22.41      9.48 o 
   1   0   8      960.39      966.21     17.07 o 
   2   0   8        3.20        5.62      9.21 o 
   3   0   8      842.28      845.78     19.24 o 
   4   0   8      909.59      883.83     19.80 o 
   5   0   8       53.86       30.69     28.90 o 
   6   0   8      471.78      383.31    105.44 o 
   7   0   8       31.15       21.80     20.94 o 
   8   0   8        0.65        0.00     11.89 o 
 -10   1   8       21.93       22.36      6.90 o 
  -9   1   8      456.78      419.42      7.48 o 
  -8   1   8       51.55       50.27      6.22 o 
  -7   1   8      280.35      283.86      7.38 o 
  -6   1   8       14.09       16.38      5.05 o 
  -5   1   8      123.28       98.43      5.64 o 
  -4   1   8      485.56      481.53      6.79 o 
  -3   1   8        2.75        2.84      6.41 o 
  -2   1   8     1092.00     1042.55      9.43 o 
  -1   1   8      301.15      274.79     91.87 o 
   0   1   8      246.75      244.86      7.21 o 
   1   1   8       45.00       18.47     12.26 o 
   2   1   8       36.13       16.25      8.69 o 
   3   1   8      837.16      721.69     75.73 o 
   4   1   8       88.08      110.76     16.06 o 
   5   1   8       85.21       69.84     15.45 o 
   6   1   8        0.01        0.00      6.95 o 
   7   1   8      133.96      103.68     30.00 o 
   8   1   8       16.04       14.35      8.27 o 
 -10   2   8        1.28        1.05      6.87 o 
  -9   2   8       46.36       32.15      6.44 o 
  -8   2   8       36.45       32.52      7.38 o 
  -7   2   8      263.04      240.17     16.18 o 
  -6   2   8      149.77      147.85      5.96 o 
  -5   2   8        3.71        6.53      6.10 o 
  -4   2   8       56.88       48.77      5.68 o 
  -3   2   8     1512.14     1614.72      9.58 o 
  -2   2   8      476.93      540.59      7.36 o 
  -1   2   8      553.50      545.74      8.71 o 
   0   2   8       31.73       18.68      8.99 o 
   1   2   8      407.76      420.27    120.06 o 
   2   2   8      506.29      485.97     79.04 o 
   3   2   8       22.11       33.26      5.13 o 
   4   2   8       37.80       23.01      7.01 o 
   5   2   8        0.00        0.00      5.44 o 
   6   2   8      201.94      197.58     30.91 o 
   7   2   8        0.69        1.78      7.48 o 
   8   2   8       35.17       27.83      9.34 o 
 -10   3   8       91.69       79.65      8.67 o 
  -9   3   8       14.04       19.51      7.99 o 
  -8   3   8        9.62        5.25      6.14 o 
  -7   3   8      205.53      190.25      5.85 o 
  -6   3   8      516.53      477.48      8.74 o 
  -5   3   8        0.07        2.71      5.54 o 
  -4   3   8      210.02      215.08      5.54 o 
  -3   3   8        5.71       13.18      5.75 o 
  -2   3   8       51.40       65.83      5.98 o 
  -1   3   8       86.47       83.86      7.78 o 
   0   3   8       42.53       62.21      6.58 o 
   1   3   8      397.59      396.75     22.21 o 
   2   3   8      194.23      201.16      8.05 o 
   3   3   8      132.36      114.57     23.32 o 
   4   3   8      362.19      355.28     54.44 o 
   5   3   8        0.06        3.61      6.25 o 
   6   3   8       16.18       23.12      6.87 o 
   7   3   8        7.89        9.87      7.61 o 
   8   3   8        5.74        6.34      8.29 o 
 -10   4   8       34.73       43.10      7.09 o 
  -9   4   8        8.54       12.48      6.61 o 
  -8   4   8        4.69        3.29      6.13 o 
  -7   4   8        2.84        3.61      5.68 o 
  -6   4   8      880.64      850.09     21.33 o 
  -5   4   8     1234.52     1192.11     13.71 o 
  -4   4   8      543.12      564.98     19.15 o 
  -3   4   8      537.90      514.73      8.16 o 
  -2   4   8      284.31      295.10     44.95 o 
  -1   4   8      239.55      237.01      6.52 o 
   0   4   8       43.15       32.23      7.74 o 
   1   4   8       61.91       55.15     11.07 o 
   2   4   8      292.99      305.23      7.32 o 
   3   4   8      183.37      234.35     65.06 o 
   4   4   8      213.08      212.02     25.34 o 
   5   4   8        4.47        8.78      6.58 o 
   6   4   8       31.02       35.28      6.99 o 
   7   4   8       55.30       57.85      6.60 o 
   8   4   8        5.16       10.71      7.71 o 
 -10   5   8       21.84       28.87      7.20 o 
  -9   5   8        0.28        0.00      6.96 o 
  -8   5   8       35.29       32.66      6.13 o 
  -7   5   8       44.79       39.52      5.39 o 
  -6   5   8       24.71       23.56      5.07 o 
  -5   5   8      625.56      607.30     19.06 o 
  -4   5   8     1973.67     2056.50     67.53 o 
  -3   5   8      113.88      106.50      4.98 o 
  -2   5   8     1111.43     1074.52     19.20 o 
  -1   5   8       99.26       98.01      6.00 o 
   0   5   8      939.10      928.39    143.99 o 
   1   5   8     1468.64     1433.80    218.62 o 
   2   5   8        7.15       10.05      5.90 o 
   3   5   8      144.58      112.00     38.50 o 
   4   5   8        8.89       14.69      7.09 o 
   5   5   8        1.31       10.44      7.49 o 
   6   5   8      106.50       98.54     14.59 o 
   7   5   8       13.77       20.97      6.48 o 
   8   5   8       38.69       44.80      8.63 o 
 -10   6   8       13.26       16.46      8.02 o 
  -9   6   8        5.57        6.00      7.19 o 
  -8   6   8       35.40       42.36      5.81 o 
  -7   6   8       68.08       72.77      5.61 o 
  -6   6   8        7.46       11.94      5.25 o 
  -5   6   8       30.46       40.83      5.52 o 
  -4   6   8        3.47        1.91      5.08 o 
  -3   6   8     1433.63     1440.48     37.98 o 
  -2   6   8        0.31        1.61      5.24 o 
  -1   6   8       86.43       71.62      5.38 o 
   0   6   8      875.30      862.58    129.08 o 
   1   6   8      493.71      421.20     43.29 o 
   2   6   8     1367.38     1321.21     29.38 o 
   3   6   8       57.26       61.25      7.18 o 
   4   6   8       39.01       15.66      9.72 o 
   5   6   8       34.38       34.50     11.84 o 
   6   6   8        0.29        2.72      7.03 o 
   7   6   8       42.28       28.38     11.41 o 
 -10   7   8       36.71       32.67      8.23 o 
  -9   7   8       79.59       94.75      6.81 o 
  -8   7   8       96.94      103.74      7.09 o 
  -7   7   8       38.47       34.18      4.96 o 
  -6   7   8      169.34      167.96      5.67 o 
  -5   7   8       22.99       29.38      5.11 o 
  -4   7   8       19.09       24.54      4.70 o 
  -3   7   8      105.16      105.41      5.27 o 
  -2   7   8       65.97       62.02      5.16 o 
  -1   7   8        1.27        0.33      4.60 o 
   0   7   8      103.12       99.57     15.75 o 
   1   7   8      275.57      244.07     38.77 o 
   2   7   8      121.33       99.60     13.23 o 
   3   7   8      237.15      220.42     39.65 o 
   4   7   8       93.79       96.66      7.41 o 
   5   7   8       15.53       27.16      9.05 o 
   6   7   8       40.02       27.37     12.76 o 
   7   7   8       14.11       23.37      6.68 o 
  -9   8   8       20.08       23.13      7.53 o 
  -8   8   8       25.48       35.87      7.98 o 
  -7   8   8      256.20      245.35      6.29 o 
  -6   8   8       59.90       56.77      5.86 o 
  -5   8   8       34.38       30.54      4.94 o 
  -4   8   8      527.50      527.08     16.96 o 
  -3   8   8       15.04       21.79      5.50 o 
  -2   8   8       23.02       25.59      5.47 o 
  -1   8   8       29.99       22.15      5.07 o 
   0   8   8      323.86      323.58     49.47 o 
   1   8   8        2.47        4.37      5.09 o 
   2   8   8      177.98      155.33     12.79 o 
   3   8   8       29.45       32.48      5.32 o 
   4   8   8       46.78       55.97      5.31 o 
   5   8   8       11.81       18.86      6.92 o 
   6   8   8       98.37       76.06     16.77 o 
   7   8   8       15.81       20.93      6.87 o 
  -9   9   8       21.59       22.11      8.81 o 
  -8   9   8        9.28       21.52      7.14 o 
  -7   9   8       16.02       21.26      6.75 o 
  -6   9   8        4.65        1.80      5.92 o 
  -5   9   8       59.02       62.36      5.37 o 
  -4   9   8        9.45        6.89      5.72 o 
  -3   9   8       62.86       69.21      5.29 o 
  -2   9   8     1050.50      989.97      8.17 o 
  -1   9   8       87.47       84.51      5.50 o 
   0   9   8      142.48      132.93     22.93 o 
   1   9   8       26.24       22.46      5.65 o 
   2   9   8       14.22       15.15      5.75 o 
   3   9   8        0.48        9.33      6.46 o 
   4   9   8       24.63       30.68      6.33 o 
   5   9   8        3.23        9.62      6.54 o 
   6   9   8       11.00        0.00      7.63 o 
   7   9   8        7.24        9.29      7.51 o 
  -9  10   8       22.61       26.16      7.90 o 
  -8  10   8       64.97       69.62      6.85 o 
  -7  10   8       38.59       41.57      5.92 o 
  -6  10   8       81.35       87.82      6.80 o 
  -5  10   8      345.83      342.53     12.42 o 
  -4  10   8        7.69       13.07      6.16 o 
  -3  10   8       41.45       40.09      6.23 o 
  -2  10   8      115.80      110.47      5.52 o 
  -1  10   8     1468.29     1364.35     10.43 o 
   0  10   8      253.60      203.16     33.35 o 
   1  10   8      142.53      139.87     18.72 o 
   2  10   8       13.38       12.87      5.86 o 
   3  10   8        0.37        4.09      5.98 o 
   4  10   8      322.63      352.00      7.98 o 
   5  10   8       17.29       19.79      6.57 o 
   6  10   8      178.57      194.78      7.35 o 
   7  10   8        0.91        4.27      7.14 o 
  -9  11   8       97.62       92.51      8.38 o 
  -8  11   8        0.13        4.96      8.50 o 
  -7  11   8       81.64       87.70      6.65 o 
  -6  11   8       86.25      104.36      7.93 o 
  -5  11   8      289.04      278.89      5.74 o 
  -4  11   8       40.31       45.52      5.82 o 
  -3  11   8       83.96       82.93      5.08 o 
  -2  11   8      136.88      133.68      6.45 o 
  -1  11   8        6.15        3.33      6.18 o 
   0  11   8      489.79      467.10     55.06 o 
   1  11   8       60.11       51.72     10.77 o 
   2  11   8        7.36       14.22      6.64 o 
   3  11   8      505.93      478.26     40.55 o 
   4  11   8       11.30       13.27      5.25 o 
   5  11   8      307.54      325.98      7.47 o 
   6  11   8       41.19       38.22      8.01 o 
  -8  12   8        7.95       11.30      9.04 o 
  -7  12   8       30.63       35.89      6.45 o 
  -6  12   8      207.60      196.15      6.61 o 
  -5  12   8       88.13       93.38      5.86 o 
  -4  12   8       41.93       42.15      6.01 o 
  -3  12   8        0.03        3.04      5.55 o 
  -2  12   8        2.66        5.46      5.77 o 
  -1  12   8      327.44      328.10      6.25 o 
   0  12   8       27.02       29.74      5.72 o 
   1  12   8       12.11        9.14      5.99 o 
   2  12   8      105.95      108.80      7.16 o 
   3  12   8       83.74       95.95      5.96 o 
   4  12   8      170.44      181.64      8.05 o 
   5  12   8       28.85       29.43      6.95 o 
   6  12   8       32.42       29.62      7.55 o 
  -8  13   8        0.04        0.00      7.92 o 
  -7  13   8       21.47       22.12      6.95 o 
  -6  13   8      121.82      129.89      6.60 o 
  -5  13   8        0.78        0.00      6.51 o 
  -4  13   8      114.57      107.27      6.34 o 
  -3  13   8       25.91       35.43      5.93 o 
  -2  13   8        0.99        3.72      5.43 o 
  -1  13   8       87.93       98.93      6.74 o 
   0  13   8      141.07      133.78     18.16 o 
   1  13   8      226.75      244.69     27.91 o 
   2  13   8        3.85        6.08      6.16 o 
   3  13   8        5.43        4.83      6.60 o 
   4  13   8       26.23       30.35      7.06 o 
   5  13   8      106.20      111.81      7.27 o 
   6  13   8        3.49        8.62      7.80 o 
  -8  14   8       53.19       49.72      8.92 o 
  -7  14   8       19.31       25.27      7.39 o 
  -6  14   8        0.01        1.22      7.02 o 
  -5  14   8        1.93        6.66      7.32 o 
  -4  14   8       34.36       27.05      6.91 o 
  -3  14   8       34.87       26.51      6.18 o 
  -2  14   8       93.80      104.56      5.52 o 
  -1  14   8       41.78       42.82      6.85 o 
   0  14   8        3.55        7.35      6.13 o 
   1  14   8       37.24       39.92      6.16 o 
   2  14   8       45.36       49.78      7.33 o 
   3  14   8      122.89      137.22     13.62 o 
   4  14   8       44.82       48.13      7.23 o 
   5  14   8       35.86       35.24      7.43 o 
  -7  15   8       21.57       19.01      7.88 o 
  -6  15   8      159.07      152.20      7.85 o 
  -5  15   8        0.37        0.00      7.00 o 
  -4  15   8       28.02       26.42      6.73 o 
  -3  15   8       22.42       24.25      6.61 o 
  -2  15   8        0.52        5.30      5.36 o 
  -1  15   8        6.83        6.86      7.63 o 
   0  15   8        1.38        0.81      6.50 o 
   1  15   8        3.81        3.10      6.24 o 
   2  15   8       98.47      109.99      7.74 o 
   3  15   8      234.48      250.68      8.16 o 
   4  15   8       12.14       12.83      7.89 o 
   5  15   8        4.71       13.66      8.44 o 
  -6  16   8       36.62       30.43      8.63 o 
  -5  16   8       46.49       45.58      7.06 o 
  -4  16   8       11.51       19.34      7.22 o 
  -3  16   8      256.13      246.12      7.61 o 
  -2  16   8        3.17        9.00      7.13 o 
  -1  16   8       21.06       18.81      7.11 o 
   0  16   8      139.87      123.82      7.57 o 
   1  16   8       15.74       10.80      6.72 o 
   2  16   8       18.63       21.74      7.57 o 
   3  16   8      303.75      304.30     10.20 o 
   4  16   8       51.35       44.21      7.21 o 
  -6  17   8      154.07      154.46     11.82 o 
  -5  17   8        6.03        8.65      7.71 o 
  -4  17   8      176.94      188.29      9.08 o 
  -3  17   8        4.60        5.50      7.24 o 
  -2  17   8      116.80      118.60      8.15 o 
  -1  17   8       81.62       84.83      8.74 o 
   0  17   8        3.48        2.29      7.48 o 
   1  17   8       14.44       11.54      7.17 o 
   2  17   8       36.65       38.11      7.16 o 
   3  17   8        5.16        6.55      7.06 o 
  -5  18   8       78.01       79.30      9.07 o 
  -4  18   8        0.34       10.93      8.64 o 
  -3  18   8       52.24       52.51      8.16 o 
  -2  18   8       17.38       13.73      8.62 o 
  -1  18   8       27.32       20.52      6.86 o 
   0  18   8      190.95      195.23      7.37 o 
   1  18   8        0.88        3.20      8.05 o 
   2  18   8       15.81       20.18      7.47 o 
  -4  19   8        3.65        7.27      8.92 o 
  -3  19   8       52.08       50.64      9.14 o 
  -2  19   8        3.98        6.61      7.98 o 
  -1  19   8        1.90        3.72      7.72 o 
   0  19   8       17.44       17.20      7.89 o 
   1  19   8       91.50       91.41      9.53 o 
 -10   1   9        3.47        9.70      7.84 o 
  -9   1   9       19.31       21.98      6.65 o 
  -8   1   9       34.62       26.43      6.32 o 
  -7   1   9       72.02       75.03      6.14 o 
  -6   1   9      484.61      490.87      7.23 o 
  -5   1   9      437.59      401.70     41.32 o 
  -4   1   9       82.07       83.86      5.02 o 
  -3   1   9     1027.56     1007.99     12.25 o 
  -2   1   9        3.13        5.77      7.41 o 
  -1   1   9        9.79        5.89      5.35 o 
   0   1   9      389.31      347.71     51.70 o 
   1   1   9        0.44        2.99      5.40 o 
   2   1   9        2.44        0.00      6.64 o 
   3   1   9      282.42      228.30     20.09 o 
   4   1   9        0.49        5.75      5.87 o 
   5   1   9       24.11       38.34      6.31 o 
   6   1   9      112.16      109.79      6.34 o 
   7   1   9       80.14       76.13     12.51 o 
 -10   2   9        0.20        3.55      8.00 o 
  -9   2   9       37.55       47.67      8.16 o 
  -8   2   9        1.78        6.16      6.14 o 
  -7   2   9      135.65      134.61      6.76 o 
  -6   2   9      194.73      178.72      5.53 o 
  -5   2   9      859.51      795.28     17.70 o 
  -4   2   9     1138.85     1095.52     13.97 o 
  -3   2   9        4.55        6.06      5.32 o 
  -2   2   9       44.70       38.77      7.17 o 
  -1   2   9      344.37      336.49     50.11 o 
   0   2   9     1079.69     1039.21    164.91 o 
   1   2   9      775.04      681.93    128.70 o 
   2   2   9      290.80      269.52     72.50 o 
   3   2   9      395.69      375.55     60.37 o 
   4   2   9      112.63      101.66     11.91 o 
   5   2   9      187.84      172.75     21.44 o 
   6   2   9       18.24       37.00      8.26 o 
   7   2   9        9.30       19.79      8.89 o 
 -10   3   9       53.82       52.09      8.06 o 
  -9   3   9        7.83        7.73      6.70 o 
  -8   3   9      388.05      372.46      7.73 o 
  -7   3   9      217.22      214.99      5.90 o 
  -6   3   9       67.05       57.72      5.97 o 
  -5   3   9      458.39      453.26      8.59 o 
  -4   3   9       80.09       68.62      5.71 o 
  -3   3   9     1338.45     1316.14     20.67 o 
  -2   3   9      617.45      653.47    101.71 o 
  -1   3   9      455.47      468.27     74.70 o 
   0   3   9      107.83      115.54      6.76 o 
   1   3   9      344.67      323.51     13.01 o 
   2   3   9      933.65      832.00     80.03 o 
   3   3   9        8.88        4.49      6.93 o 
   4   3   9      305.42      292.65     16.24 o 
   5   3   9       14.28       18.08      7.53 o 
   6   3   9       71.41       72.46     14.37 o 
   7   3   9       85.96       81.60     18.79 o 
 -10   4   9       29.07       25.13      7.37 o 
  -9   4   9      277.76      268.95      8.00 o 
  -8   4   9      265.57      280.57      6.39 o 
  -7   4   9        7.18        9.64      5.83 o 
  -6   4   9        0.29        9.22      5.73 o 
  -5   4   9       46.82       56.41      5.50 o 
  -4   4   9      596.20      612.92      7.39 o 
  -3   4   9       50.71       57.69      6.00 o 
  -2   4   9      133.77      145.54      6.24 o 
  -1   4   9       13.04       11.91      7.45 o 
   0   4   9      781.04      694.45     44.38 o 
   1   4   9      477.21      460.60     15.72 o 
   2   4   9       84.82       82.23      5.31 o 
   3   4   9       16.13       14.35      6.98 o 
   4   4   9        3.07        1.38      6.03 o 
   5   4   9       44.51       42.57     10.28 o 
   6   4   9      125.35      115.15     22.09 o 
   7   4   9       12.89       14.71      8.14 o 
 -10   5   9      118.63      109.01      8.37 o 
  -9   5   9        9.47        8.74      8.36 o 
  -8   5   9       10.26       13.32      6.35 o 
  -7   5   9       25.82       23.34      6.11 o 
  -6   5   9        4.68        5.84      4.81 o 
  -5   5   9      286.26      291.54      6.69 o 
  -4   5   9       80.97       81.48      5.25 o 
  -3   5   9        2.46        0.00      5.34 o 
  -2   5   9        5.15        7.00      5.46 o 
  -1   5   9        7.44       15.46      6.51 o 
   0   5   9       58.62       60.04      6.76 o 
   1   5   9      138.13      120.05     17.90 o 
   2   5   9      140.94       89.90     25.38 o 
   3   5   9      123.01      125.19      6.07 o 
   4   5   9        9.54        8.98      5.93 o 
   5   5   9       34.23       24.94      6.27 o 
   6   5   9       20.29       26.85     10.70 o 
   7   5   9       40.03       39.23     10.83 o 
 -10   6   9       26.69       26.96      8.26 o 
  -9   6   9        5.82       14.47      7.43 o 
  -8   6   9        5.05        0.00      7.76 o 
  -7   6   9       24.36       31.02      5.68 o 
  -6   6   9       19.36       18.86      5.80 o 
  -5   6   9      134.84      132.78      5.41 o 
  -4   6   9        0.20        2.83      5.39 o 
  -3   6   9      429.08      376.36     19.88 o 
  -2   6   9      453.40      395.40     22.32 o 
  -1   6   9      563.68      549.84      9.15 o 
   0   6   9        2.60        0.73      5.67 o 
   1   6   9        5.54        7.91      5.94 o 
   2   6   9      148.04      143.16      6.53 o 
   3   6   9       69.39       67.16      7.15 o 
   4   6   9       55.97       58.69     11.38 o 
   5   6   9        0.42        5.38      6.44 o 
   6   6   9        0.04        3.60      8.50 o 
   7   6   9        0.20        5.27      7.37 o 
  -9   7   9        5.05        0.00      6.80 o 
  -8   7   9        0.06        0.00      7.14 o 
  -7   7   9       13.62       18.89      6.27 o 
  -6   7   9      194.51      189.46      6.39 o 
  -5   7   9      120.92      123.06      5.44 o 
  -4   7   9       93.08       86.41      6.10 o 
  -3   7   9      142.80      132.79      5.79 o 
  -2   7   9        0.49        5.50      5.05 o 
  -1   7   9      475.19      393.14     17.67 o 
   0   7   9      600.55      536.08     77.23 o 
   1   7   9      128.69      136.57      7.85 o 
   2   7   9      351.71      324.07     18.84 o 
   3   7   9      109.37      108.15      6.73 o 
   4   7   9      150.22      143.06     28.57 o 
   5   7   9        0.33        0.00      7.90 o 
   6   7   9        0.00        0.00      7.06 o 
   7   7   9      102.91       91.63     22.07 o 
  -9   8   9        1.30        0.00      6.98 o 
  -8   8   9       65.66       68.04      7.35 o 
  -7   8   9       56.98       51.63      6.44 o 
  -6   8   9      107.16      107.99      6.68 o 
  -5   8   9        2.12        3.76      5.02 o 
  -4   8   9       57.14       63.03      5.28 o 
  -3   8   9        9.50        7.38      5.40 o 
  -2   8   9      844.63      789.24      7.38 o 
  -1   8   9       76.17       70.13      6.93 o 
   0   8   9      366.89      338.62     39.09 o 
   1   8   9      714.24      659.15    144.90 o 
   2   8   9       31.33       36.84      6.53 o 
   3   8   9      313.42      328.64      8.05 o 
   4   8   9       13.46        9.61      7.77 o 
   5   8   9       39.15       53.86      8.23 o 
   6   8   9       57.04       65.21      7.64 o 
   7   8   9        0.04        6.10      7.76 o 
  -9   9   9       23.42       27.80      8.17 o 
  -8   9   9      101.78       92.41      7.23 o 
  -7   9   9      227.35      238.88      6.84 o 
  -6   9   9       13.83       12.78      6.06 o 
  -5   9   9     1047.82     1018.98     15.31 o 
  -4   9   9       40.42       37.94      5.46 o 
  -3   9   9      109.13      108.98      5.18 o 
  -2   9   9       11.21       11.13      5.21 o 
  -1   9   9      306.94      305.31      7.57 o 
   0   9   9       50.19       39.92      7.05 o 
   1   9   9      409.08      388.82     82.22 o 
   2   9   9      357.80      355.30      6.39 o 
   3   9   9        7.91       15.33      5.67 o 
   4   9   9      184.32      204.83      6.88 o 
   5   9   9       92.44      101.15      6.38 o 
   6   9   9        2.44        0.34      5.98 o 
  -9  10   9       56.39       61.66      7.57 o 
  -8  10   9       71.52       67.34      6.92 o 
  -7  10   9       91.24       99.88      6.75 o 
  -6  10   9      252.78      259.55      7.33 o 
  -5  10   9       58.52       63.07      6.58 o 
  -4  10   9      180.89      191.77      6.65 o 
  -3  10   9       50.47       47.05      6.30 o 
  -2  10   9        2.50        0.00      6.15 o 
  -1  10   9      135.75      133.76      6.57 o 
   0  10   9      111.38      109.11     14.30 o 
   1  10   9       99.30       83.01     25.24 o 
   2  10   9        0.00        0.00      5.45 o 
   3  10   9      253.60      262.31      6.91 o 
   4  10   9       15.61       20.97      7.22 o 
   5  10   9       62.07       70.68      6.42 o 
   6  10   9       29.15       41.87      6.75 o 
  -8  11   9       22.12       24.59      8.77 o 
  -7  11   9       35.52       38.39      7.27 o 
  -6  11   9       24.20       21.69      6.28 o 
  -5  11   9        0.00        1.79      6.69 o 
  -4  11   9       10.00       11.05      5.38 o 
  -3  11   9        2.59        7.14      6.35 o 
  -2  11   9       34.50       35.59      5.39 o 
  -1  11   9      109.07      111.07      7.34 o 
   0  11   9       40.69       32.73      6.17 o 
   1  11   9      100.15       81.24     10.85 o 
   2  11   9      213.45      217.98      6.68 o 
   3  11   9       35.99       44.78      6.05 o 
   4  11   9        0.18        5.28      6.15 o 
   5  11   9       75.38       71.95     10.94 o 
   6  11   9       10.53        4.88      7.58 o 
  -8  12   9       17.30        9.73      7.50 o 
  -7  12   9       88.82       94.51      7.66 o 
  -6  12   9       76.70       80.41      6.68 o 
  -5  12   9       21.97       28.34      6.25 o 
  -4  12   9        4.99        3.42      5.88 o 
  -3  12   9        1.82        6.56      5.47 o 
  -2  12   9        2.61        3.29      6.45 o 
  -1  12   9       12.55        6.01      7.25 o 
   0  12   9       17.38       16.82      6.52 o 
   1  12   9       18.77       17.53      6.14 o 
   2  12   9       39.06       49.34      6.26 o 
   3  12   9      383.45      391.05      9.66 o 
   4  12   9       83.13       91.87      6.91 o 
   5  12   9       19.61       20.71      7.29 o 
  -8  13   9       64.35       50.50      8.45 o 
  -7  13   9      114.60      127.43      7.63 o 
  -6  13   9        9.15       11.63      6.21 o 
  -5  13   9      154.01      146.91     12.38 o 
  -4  13   9        1.48        9.21      6.64 o 
  -3  13   9      140.90      156.06      6.55 o 
  -2  13   9       77.58       81.09      5.74 o 
  -1  13   9        0.81        0.00      7.43 o 
   0  13   9       18.83       13.90      6.74 o 
   1  13   9       18.59       24.23      6.91 o 
   2  13   9       23.50       30.96      6.52 o 
   3  13   9        7.70        6.31      6.54 o 
   4  13   9      170.17      215.22     26.27 o 
   5  13   9       56.93       63.65      7.46 o 
  -7  14   9      115.60      107.85     14.65 o 
  -6  14   9       72.25       76.05      6.66 o 
  -5  14   9        6.80        9.62      6.61 o 
  -4  14   9      396.60      409.36     15.81 o 
  -3  14   9        9.13       12.68      6.39 o 
  -2  14   9      315.98      320.63      7.00 o 
  -1  14   9      245.25      237.58      8.34 o 
   0  14   9       19.85       17.09      6.40 o 
   1  14   9       75.86       77.39     13.57 o 
   2  14   9        1.80        6.77      7.23 o 
   3  14   9       13.36       13.63      7.08 o 
   4  14   9        3.65        0.00      6.81 o 
  -7  15   9       14.67       17.62      7.96 o 
  -6  15   9       41.13       38.67      6.94 o 
  -5  15   9       21.82       23.98      6.96 o 
  -4  15   9       11.25        8.34      7.59 o 
  -3  15   9      155.28      158.04      7.08 o 
  -2  15   9       28.50       28.15      5.26 o 
  -1  15   9      299.24      299.44     36.19 o 
   0  15   9      295.80      287.04     23.56 o 
   1  15   9        1.10        0.00      8.88 o 
   2  15   9      137.27      145.58      8.01 o 
   3  15   9        2.79        5.67      6.75 o 
   4  15   9       20.58       21.27      7.51 o 
  -6  16   9        0.00        6.72      7.97 o 
  -5  16   9       46.53       56.73      7.61 o 
  -4  16   9        9.40       18.78      7.79 o 
  -3  16   9       12.85       13.32      6.96 o 
  -2  16   9       93.55       91.79      6.63 o 
  -1  16   9        1.69        8.31      6.59 o 
   0  16   9       45.69       60.17      7.56 o 
   1  16   9       47.99       58.14     10.50 o 
   2  16   9        4.21        5.82      7.80 o 
   3  16   9       93.96       86.37      7.18 o 
  -5  17   9       75.25       85.37      8.78 o 
  -4  17   9        8.89       12.98      6.86 o 
  -3  17   9       44.94       53.39      8.30 o 
  -2  17   9       26.07       27.08      7.30 o 
  -1  17   9       53.95       47.16      7.63 o 
   0  17   9        4.81        9.66      7.67 o 
   1  17   9        0.70        5.87      7.04 o 
   2  17   9       40.35       35.22      6.83 o 
  -4  18   9       86.23       99.75     10.43 o 
  -3  18   9        3.03        5.62      7.77 o 
  -2  18   9       16.40       19.76      8.35 o 
  -1  18   9       85.80       99.27     12.51 o 
   0  18   9       36.57       33.75      7.46 o 
   1  18   9       33.02       32.12      7.77 o 
  -2  19   9       40.55       51.05     10.57 o 
  -1  19   9       10.02        4.23      8.25 o 
 -10   0  10       13.97       15.95     10.47 o 
  -9   0  10      173.14      191.59     10.02 o 
  -8   0  10        1.54        8.78     10.98 o 
  -7   0  10       74.70       73.18     10.62 o 
  -6   0  10      196.78      178.87      8.29 o 
  -5   0  10      430.96      393.53      9.10 o 
  -4   0  10       15.60       17.15      7.48 o 
  -3   0  10     1116.53     1136.40     12.44 o 
  -2   0  10      439.47      428.63     15.18 o 
  -1   0  10      596.87      452.58    250.67 o 
   0   0  10       47.36       40.70      9.47 o 
   1   0  10        0.74        6.97      9.35 o 
   2   0  10       46.97       57.86     13.46 o 
   3   0  10       74.16       52.96     37.27 o 
   4   0  10      116.26       92.68     53.63 o 
   5   0  10      231.32      220.27      9.89 o 
   6   0  10       45.86       49.47      9.88 o 
   7   0  10       75.60       72.15     10.38 o 
 -10   1  10       16.27       20.68      8.10 o 
  -9   1  10       33.67       31.14      7.00 o 
  -8   1  10      146.27      152.36      8.06 o 
  -7   1  10       20.56       26.99      5.50 o 
  -6   1  10       32.09       32.73      5.98 o 
  -5   1  10      194.16      180.36      6.83 o 
  -4   1  10       95.56       92.91      5.47 o 
  -3   1  10      321.89      331.55      7.79 o 
  -2   1  10     1012.46      922.41     58.88 o 
  -1   1  10        7.04        7.74      6.03 o 
   0   1  10      197.12      175.34     29.24 o 
   1   1  10      386.22      366.01     59.38 o 
   2   1  10      181.52      174.81      8.03 o 
   3   1  10      108.84       77.91     29.35 o 
   4   1  10       78.88       75.52      7.81 o 
   5   1  10      299.13      279.31     22.93 o 
   6   1  10      117.38      131.20      6.86 o 
   7   1  10       20.36       19.84      8.50 o 
 -10   2  10       18.94       22.72      9.06 o 
  -9   2  10       77.35       67.23      6.95 o 
  -8   2  10       13.00       18.63      6.37 o 
  -7   2  10       40.32       34.83      5.99 o 
  -6   2  10      186.09      186.17      5.86 o 
  -5   2  10       89.34       95.07      5.70 o 
  -4   2  10      372.52      349.82      6.61 o 
  -3   2  10      127.95      111.46      6.10 o 
  -2   2  10       26.09       36.99      5.94 o 
  -1   2  10     1614.43     1539.77    234.33 o 
   0   2  10      238.61      256.41      6.58 o 
   1   2  10        6.81        8.23      5.40 o 
   2   2  10      179.08      170.72     26.97 o 
   3   2  10      210.47      157.17     26.94 o 
   4   2  10      100.49       99.17     20.14 o 
   5   2  10       79.48       65.30      8.28 o 
   6   2  10       17.73       26.74      7.75 o 
   7   2  10       32.85       42.90      8.51 o 
 -10   3  10       48.38       58.02      7.02 o 
  -9   3  10        6.16        8.23      7.53 o 
  -8   3  10       27.36       35.66      7.06 o 
  -7   3  10       96.13       96.90      6.28 o 
  -6   3  10        7.60        6.85      5.05 o 
  -5   3  10      213.42      199.87      6.44 o 
  -4   3  10      300.41      270.69      6.53 o 
  -3   3  10      552.63      550.62     15.87 o 
  -2   3  10       15.73       27.98      6.68 o 
  -1   3  10       77.17       56.54     14.53 o 
   0   3  10      140.15      138.72      6.98 o 
   1   3  10        0.19        0.00      5.32 o 
   2   3  10       33.93       27.49      5.08 o 
   3   3  10       36.14       41.34      6.28 o 
   4   3  10      185.44      145.17     28.62 o 
   5   3  10        0.01        0.00      7.12 o 
   6   3  10        0.03        7.16      7.78 o 
   7   3  10        8.73        7.84      7.71 o 
 -10   4  10        0.52        4.40      8.27 o 
  -9   4  10       38.58       37.85      7.06 o 
  -8   4  10        1.56        3.58      7.79 o 
  -7   4  10        0.44        6.06      5.49 o 
  -6   4  10      100.51      101.25      6.10 o 
  -5   4  10      261.32      260.90      5.73 o 
  -4   4  10      617.27      543.16     11.65 o 
  -3   4  10      673.09      620.43      8.29 o 
  -2   4  10       25.63       23.71      5.72 o 
  -1   4  10      388.71      361.46     62.18 o 
   0   4  10     2193.87     2162.57     43.22 o 
   1   4  10       21.77       11.86      6.81 o 
   2   4  10      118.54       95.45     19.78 o 
   3   4  10       31.67       30.53      5.93 o 
   4   4  10       25.95       31.41      6.11 o 
   5   4  10        7.41       12.28      6.01 o 
   6   4  10       38.66       37.59      9.52 o 
   7   4  10       40.65       58.87      8.64 o 
 -10   5  10        0.76        6.86      9.37 o 
  -9   5  10       11.10       18.58      6.91 o 
  -8   5  10       18.50       21.04      6.44 o 
  -7   5  10       55.98       49.78      5.76 o 
  -6   5  10      183.97      178.75      6.18 o 
  -5   5  10      112.28       98.67      6.46 o 
  -4   5  10      176.14      181.94      5.34 o 
  -3   5  10       37.13       50.37      7.50 o 
  -2   5  10      320.80      286.80     42.05 o 
  -1   5  10        2.16        0.00      5.04 o 
   0   5  10      269.48      239.50     32.75 o 
   1   5  10     2631.94     2430.45    601.00 o 
   2   5  10       61.75       70.67      6.96 o 
   3   5  10      206.92      210.59      6.80 o 
   4   5  10       26.44       38.43      8.64 o 
   5   5  10        1.11        0.44      6.53 o 
   6   5  10       76.27       61.05     13.55 o 
  -9   6  10        1.49        0.53      7.61 o 
  -8   6  10      216.73      209.98      6.49 o 
  -7   6  10      228.30      227.12      6.28 o 
  -6   6  10        4.57       12.14      6.01 o 
  -5   6  10      418.32      415.40      8.58 o 
  -4   6  10       34.14       34.19      7.05 o 
  -3   6  10        3.25        1.42      4.76 o 
  -2   6  10      254.05      288.62      5.88 o 
  -1   6  10       39.18       26.88      5.57 o 
   0   6  10       61.77       48.24      9.97 o 
   1   6  10       23.68       26.30      8.05 o 
   2   6  10      540.34      499.72     35.84 o 
   3   6  10       43.44       50.76      5.59 o 
   4   6  10      281.49      288.48      6.80 o 
   5   6  10      109.72      124.20      8.55 o 
   6   6  10        4.47       22.62      8.96 o 
  -9   7  10      162.92      156.57      8.20 o 
  -8   7  10       77.99       76.30      6.93 o 
  -7   7  10        0.96        6.01      6.00 o 
  -6   7  10      366.32      369.45      8.01 o 
  -5   7  10       34.94       39.75      6.34 o 
  -4   7  10      565.75      549.21     10.89 o 
  -3   7  10      542.28      562.58      6.60 o 
  -2   7  10       43.06       32.65      5.78 o 
  -1   7  10       32.44       33.93      5.75 o 
   0   7  10      167.41      157.38      6.57 o 
   1   7  10       78.02       61.86     18.15 o 
   2   7  10      123.54      112.54     10.29 o 
   3   7  10       20.19       19.17      7.53 o 
   4   7  10        1.31        2.07      8.02 o 
   5   7  10      124.06      126.19      7.26 o 
   6   7  10       21.44       21.83      9.20 o 
  -9   8  10       94.15       96.95      7.54 o 
  -8   8  10        5.72        9.68      7.48 o 
  -7   8  10       12.48       12.91      6.42 o 
  -6   8  10       61.48       63.93      6.82 o 
  -5   8  10      345.70      374.61      7.11 o 
  -4   8  10       16.82       28.17      5.80 o 
  -3   8  10      264.95      276.39      6.78 o 
  -2   8  10        2.29        7.55      5.68 o 
  -1   8  10        0.50        4.17      5.29 o 
   0   8  10      180.71      154.73     10.03 o 
   1   8  10      118.05       95.81     26.74 o 
   2   8  10       20.52       16.27      6.57 o 
   3   8  10      111.37      116.16      7.82 o 
   4   8  10       13.19       17.02      6.59 o 
   5   8  10        1.69       10.40      8.62 o 
   6   8  10        2.56        5.34      6.12 o 
  -9   9  10       68.26       74.67      9.44 o 
  -8   9  10        8.04       15.27      6.96 o 
  -7   9  10        5.57        5.43      7.15 o 
  -6   9  10       68.33       64.69      5.92 o 
  -5   9  10       38.63       45.89      6.03 o 
  -4   9  10      102.16      101.48      5.69 o 
  -3   9  10      403.60      373.62      7.16 o 
  -2   9  10      101.18      100.82      6.53 o 
  -1   9  10       13.37       10.10      5.33 o 
   0   9  10        2.83        7.85      5.27 o 
   1   9  10      124.43      114.75     21.86 o 
   2   9  10      431.37      366.66     65.78 o 
   3   9  10      522.45      505.42     33.28 o 
   4   9  10       32.13       33.13      6.28 o 
   5   9  10        0.06        7.43      6.99 o 
   6   9  10        5.23       16.92      7.68 o 
  -8  10  10       60.83       53.72      7.22 o 
  -7  10  10      148.55      152.82      7.09 o 
  -6  10  10        7.39        4.17      7.63 o 
  -5  10  10      194.88      186.05      6.04 o 
  -4  10  10       81.98       86.18      6.08 o 
  -3  10  10      414.03      431.47      7.75 o 
  -2  10  10      551.99      526.43     11.25 o 
  -1  10  10       10.61       10.47      5.43 o 
   0  10  10       42.60       46.29      6.76 o 
   1  10  10       61.30       46.44     10.40 o 
   2  10  10        4.56        8.88      5.73 o 
   3  10  10        2.75        5.95      5.63 o 
   4  10  10      117.58      114.64      6.14 o 
   5  10  10       12.72       25.06      7.88 o 
  -8  11  10       57.96       62.16      7.96 o 
  -7  11  10        7.12        6.48      7.39 o 
  -6  11  10      286.53      312.98     11.89 o 
  -5  11  10       11.24       11.70      6.20 o 
  -4  11  10      140.26      143.78      7.23 o 
  -3  11  10        4.66        4.24      5.84 o 
  -2  11  10      393.74      386.82      6.83 o 
  -1  11  10      669.95      665.91     78.33 o 
   0  11  10        0.17        0.91      6.07 o 
   1  11  10       20.34       11.37      6.14 o 
   2  11  10      155.23      151.74     10.34 o 
   3  11  10        1.14        7.18      6.65 o 
   4  11  10       88.03       91.83      6.54 o 
   5  11  10      151.08      154.79      7.76 o 
  -8  12  10       83.14       80.21      7.64 o 
  -7  12  10       19.38       18.81      7.24 o 
  -6  12  10        2.06       11.58      7.19 o 
  -5  12  10      250.47      251.16      7.38 o 
  -4  12  10        0.96        0.00      6.09 o 
  -3  12  10       49.73       59.79      6.73 o 
  -2  12  10       57.49       60.28      5.73 o 
  -1  12  10      130.91      124.00     13.12 o 
   0  12  10       91.36       82.87     15.00 o 
   1  12  10        6.64        8.50      6.82 o 
   2  12  10       87.56       93.81      6.70 o 
   3  12  10      301.23      285.82      7.49 o 
   4  12  10        1.10        2.65      6.76 o 
   5  12  10       65.55       71.50      7.86 o 
  -7  13  10        3.46        3.87      6.80 o 
  -6  13  10       30.62       23.15      7.74 o 
  -5  13  10        0.10        4.49      6.43 o 
  -4  13  10       60.86       68.99      6.46 o 
  -3  13  10       71.32       76.21      5.55 o 
  -2  13  10      104.85      105.95      7.03 o 
  -1  13  10       90.50       85.06     12.53 o 
   0  13  10        0.72        5.96      6.96 o 
   1  13  10       43.53       40.55      8.07 o 
   2  13  10       58.43       70.57      7.40 o 
   3  13  10        5.80       12.35      6.48 o 
   4  13  10      192.84      196.74      8.62 o 
  -7  14  10        0.01        4.98      7.21 o 
  -6  14  10        1.40        3.23      7.40 o 
  -5  14  10        1.51        8.78      6.53 o 
  -4  14  10        2.87       12.50      7.19 o 
  -3  14  10        4.15        6.64      5.55 o 
  -2  14  10      119.35      116.48      7.13 o 
  -1  14  10        4.23        5.47      5.90 o 
   0  14  10        7.49        9.19      7.26 o 
   1  14  10        2.94        7.31      6.26 o 
   2  14  10       10.52       15.42      6.98 o 
   3  14  10        0.90        2.00      6.62 o 
   4  14  10       18.66       19.19      7.09 o 
  -6  15  10      107.45      101.91      7.89 o 
  -5  15  10        0.17        7.92      7.78 o 
  -4  15  10       35.45       37.41      7.11 o 
  -3  15  10       16.07       20.01      6.23 o 
  -2  15  10       55.84       60.10      6.27 o 
  -1  15  10        0.79        4.02      6.70 o 
   0  15  10        8.16       14.37      7.40 o 
   1  15  10       94.29       85.76      7.44 o 
   2  15  10        0.31        4.05      7.82 o 
   3  15  10       34.67       37.76      7.48 o 
  -5  16  10       98.49      103.28      8.60 o 
  -4  16  10       11.88       16.85      7.98 o 
  -3  16  10       70.67       70.16      7.05 o 
  -2  16  10      153.22      152.79      6.96 o 
  -1  16  10        2.41        2.46      6.80 o 
   0  16  10       78.69       77.57      7.08 o 
   1  16  10        0.00        1.95      7.38 o 
   2  16  10      200.14      213.09     10.47 o 
  -4  17  10       61.04       58.07      7.30 o 
  -3  17  10       82.23       83.16      8.12 o 
  -2  17  10      109.81      107.56      8.12 o 
  -1  17  10      217.41      196.43     19.67 o 
   0  17  10        2.52        0.00      8.07 o 
   1  17  10       81.12       72.79      8.61 o 
  -3  18  10       41.02       45.29      9.02 o 
  -2  18  10       16.45       20.93      9.83 o 
  -1  18  10       27.21       20.87      7.83 o 
   0  18  10       24.73       25.21      8.83 o 
 -10   1  11        2.41        0.59      9.27 o 
  -9   1  11       90.77       91.67      8.81 o 
  -8   1  11        0.77        6.86      6.56 o 
  -7   1  11       17.85       24.32      6.83 o 
  -6   1  11      236.37      226.02      6.12 o 
  -5   1  11      107.24       99.30      6.35 o 
  -4   1  11        3.91        1.51      5.44 o 
  -3   1  11       16.46       12.33      5.45 o 
  -2   1  11      665.82      561.41    130.58 o 
  -1   1  11     1891.93     1567.44    467.03 o 
   0   1  11      572.59      445.44    112.95 o 
   1   1  11       86.99       80.83     11.76 o 
   2   1  11      216.00      197.86      6.00 o 
   3   1  11       27.50       20.16     13.53 o 
   4   1  11      110.22       54.31     24.14 o 
   5   1  11       66.96       64.15     11.07 o 
   6   1  11        0.03        3.05      8.07 o 
 -10   2  11      123.65      123.89      9.46 o 
  -9   2  11       14.06       20.63      7.04 o 
  -8   2  11      140.10      142.79      7.52 o 
  -7   2  11       53.07       50.47      6.93 o 
  -6   2  11      117.44      105.94      6.15 o 
  -5   2  11      290.86      283.55      6.28 o 
  -4   2  11      229.61      256.96      7.15 o 
  -3   2  11      500.76      490.26     17.12 o 
  -2   2  11       24.03       20.75      6.09 o 
  -1   2  11      188.33      199.13      6.56 o 
   0   2  11      623.89      606.82     13.44 o 
   1   2  11      402.77      362.52     56.40 o 
   2   2  11       50.65       50.22      8.00 o 
   3   2  11       93.51       97.27     22.74 o 
   4   2  11      324.50      290.91     69.12 o 
   5   2  11       46.96       40.60     12.95 o 
   6   2  11      187.74      187.64     22.99 o 
  -9   3  11       88.70       91.13      7.89 o 
  -8   3  11       28.58       26.38      6.11 o 
  -7   3  11      175.37      161.59      6.37 o 
  -6   3  11       48.71       51.25      6.04 o 
  -5   3  11      365.20      350.18      6.70 o 
  -4   3  11      440.10      420.13      7.05 o 
  -3   3  11      428.98      430.51     67.98 o 
  -2   3  11      250.97      276.29      6.72 o 
  -1   3  11       40.33       49.31      6.17 o 
   0   3  11      459.61      624.88    117.74 o 
   1   3  11       35.26       27.50      5.87 o 
   2   3  11      145.78      155.25      8.43 o 
   3   3  11        1.47        6.42      5.89 o 
   4   3  11      376.18      313.36     73.10 o 
   5   3  11      310.48      302.27     57.90 o 
   6   3  11        8.58       14.90      8.24 o 
  -9   4  11       38.97       39.46      7.91 o 
  -8   4  11        1.51        7.17      7.13 o 
  -7   4  11      127.58      112.80      6.55 o 
  -6   4  11      107.99      101.79      5.26 o 
  -5   4  11        1.91       10.57      6.54 o 
  -4   4  11      595.09      598.32     10.19 o 
  -3   4  11      945.34      882.71     89.25 o 
  -2   4  11      101.74      109.47      7.21 o 
  -1   4  11      825.31      761.00     56.05 o 
   0   4  11       27.80       28.99      6.85 o 
   1   4  11        1.80        6.86      5.72 o 
   2   4  11       14.46       11.54      7.11 o 
   3   4  11      250.26      205.79     31.71 o 
   4   4  11       17.78       11.50      7.70 o 
   5   4  11       31.85       31.07      8.41 o 
   6   4  11       60.65       60.91     12.73 o 
  -9   5  11       16.61       26.91      7.82 o 
  -8   5  11      108.81      112.41      8.44 o 
  -7   5  11        0.00        0.00      6.13 o 
  -6   5  11       62.81       58.12      5.52 o 
  -5   5  11      337.17      356.78      8.80 o 
  -4   5  11        1.99        5.21      5.53 o 
  -3   5  11       78.64       91.88      7.10 o 
  -2   5  11       11.54       15.03      5.33 o 
  -1   5  11        8.15        8.58      6.18 o 
   0   5  11      444.93      435.61     11.15 o 
   1   5  11      345.25      310.18     17.70 o 
   2   5  11      137.75      141.31     31.80 o 
   3   5  11       22.50       37.07      6.76 o 
   4   5  11        0.15        1.79      7.00 o 
   5   5  11       24.58       37.75      9.97 o 
   6   5  11       11.80       22.68     10.67 o 
  -9   6  11       25.32       21.82      7.33 o 
  -8   6  11       23.78       24.68      6.25 o 
  -7   6  11        0.24        3.88      6.49 o 
  -6   6  11       12.61       13.61      5.88 o 
  -5   6  11       26.15       25.97      6.04 o 
  -4   6  11        6.96        1.66      5.76 o 
  -3   6  11      456.52      453.22      7.19 o 
  -2   6  11       38.13       40.01      5.84 o 
  -1   6  11       33.51       24.90      7.56 o 
   0   6  11        7.17        4.81      5.92 o 
   1   6  11       75.65       59.24     11.50 o 
   2   6  11      198.18      152.39     33.76 o 
   3   6  11      446.44      414.13     68.44 o 
   4   6  11        0.21        3.68      7.37 o 
   5   6  11        3.42        0.00      8.69 o 
   6   6  11       10.45       10.96      8.50 o 
  -9   7  11        1.15        0.00      7.49 o 
  -8   7  11        0.20       10.67      7.44 o 
  -7   7  11       96.75      102.86      7.15 o 
  -6   7  11      141.58      141.31      5.90 o 
  -5   7  11        7.34        9.37      5.73 o 
  -4   7  11       15.09       17.94      6.62 o 
  -3   7  11       10.60        6.68      5.39 o 
  -2   7  11      409.79      402.46      6.63 o 
  -1   7  11        4.00        6.75      6.55 o 
   0   7  11        5.19        5.03      6.46 o 
   1   7  11      129.18      135.74     12.58 o 
   2   7  11      224.18      194.56     39.37 o 
   3   7  11       27.63       29.82      6.36 o 
   4   7  11       26.48       33.36      7.36 o 
   5   7  11       26.91       22.62      7.27 o 
  -9   8  11        6.04       13.32      7.56 o 
  -8   8  11       93.80       92.44      7.14 o 
  -7   8  11       35.30       37.72      6.62 o 
  -6   8  11      267.34      269.17      6.34 o 
  -5   8  11       22.50       24.30      5.18 o 
  -4   8  11       38.06       39.62      6.19 o 
  -3   8  11      115.71      138.24     16.39 o 
  -2   8  11      164.06      160.38      5.91 o 
  -1   8  11      685.87      646.55     64.80 o 
   0   8  11       48.55       46.27      5.85 o 
   1   8  11      239.15      231.38      8.00 o 
   2   8  11      487.52      448.55     75.86 o 
   3   8  11      144.25      160.40      7.38 o 
   4   8  11       19.94       18.46      7.67 o 
   5   8  11        4.66       12.27      8.20 o 
  -8   9  11        1.90        0.36      7.47 o 
  -7   9  11      469.90      475.55      9.95 o 
  -6   9  11       34.74       34.75      6.87 o 
  -5   9  11      129.87      143.61      7.30 o 
  -4   9  11      526.68      525.47     10.25 o 
  -3   9  11      516.93      525.91      8.46 o 
  -2   9  11      424.95      426.14      6.50 o 
  -1   9  11       49.87       45.02      8.41 o 
   0   9  11      161.53      166.59      5.51 o 
   1   9  11       20.65       21.21      6.63 o 
   2   9  11      381.53      351.24     53.86 o 
   3   9  11       73.56       89.12      6.19 o 
   4   9  11        7.13        4.15      6.05 o 
   5   9  11        8.09       20.93      6.82 o 
  -8  10  11      208.49      194.30      7.84 o 
  -7  10  11        0.15        3.10      6.46 o 
  -6  10  11      126.66      133.58      6.69 o 
  -5  10  11        0.00        0.00      6.84 o 
  -4  10  11      347.47      374.19      8.16 o 
  -3  10  11       64.37       57.21      7.16 o 
  -2  10  11       38.80       41.01      5.41 o 
  -1  10  11       35.57       32.34      7.46 o 
   0  10  11        0.37        1.96      5.34 o 
   1  10  11        0.06        2.54      6.05 o 
   2  10  11       94.58       90.82     13.89 o 
   3  10  11       64.06       62.68      6.76 o 
   4  10  11       39.11       44.97      6.73 o 
   5  10  11       22.33       31.37      7.51 o 
  -8  11  11        0.06        5.19      8.28 o 
  -7  11  11        1.26        4.57      6.96 o 
  -6  11  11       29.38       30.09      6.65 o 
  -5  11  11       46.29       58.59      7.00 o 
  -4  11  11        0.43        5.90      5.50 o 
  -3  11  11        2.57        4.64      6.05 o 
  -2  11  11        2.78        5.81      6.05 o 
  -1  11  11        3.81       12.62      5.68 o 
   0  11  11       56.38       65.41      5.85 o 
   1  11  11        0.14        0.70      5.94 o 
   2  11  11        1.11        1.21      6.08 o 
   3  11  11        1.14        4.30      6.43 o 
   4  11  11        0.55        0.00      6.75 o 
  -7  12  11        4.98       13.55      7.30 o 
  -6  12  11       24.32       19.57      6.33 o 
  -5  12  11       42.10       33.10      7.93 o 
  -4  12  11      284.20      294.91      7.49 o 
  -3  12  11        0.08        0.50      6.92 o 
  -2  12  11       34.72       32.37      6.97 o 
  -1  12  11       47.68       45.12     10.34 o 
   0  12  11        0.08        1.06      6.45 o 
   1  12  11        0.01        6.55      7.18 o 
   2  12  11       17.54       14.15      6.23 o 
   3  12  11        3.50        2.54      6.59 o 
   4  12  11      185.83      188.97      7.85 o 
  -7  13  11       78.99       78.48      7.51 o 
  -6  13  11       66.85       70.76     10.39 o 
  -5  13  11      128.49      120.52      7.58 o 
  -4  13  11       74.57       81.22      5.90 o 
  -3  13  11      199.37      189.95      6.43 o 
  -2  13  11       96.28      110.69      8.12 o 
  -1  13  11       29.33       23.47      7.20 o 
   0  13  11       30.56       38.01      6.61 o 
   1  13  11       15.93       13.52      5.84 o 
   2  13  11        6.98       11.62      6.42 o 
   3  13  11       26.00       38.95      7.27 o 
  -6  14  11       59.12       53.47      8.33 o 
  -5  14  11       90.20       97.48      7.19 o 
  -4  14  11      187.51      209.07      9.16 o 
  -3  14  11       69.14       73.89      6.28 o 
  -2  14  11       60.07       63.67      8.32 o 
  -1  14  11      222.37      203.47     24.19 o 
   0  14  11        6.26        1.23      6.91 o 
   1  14  11      171.64      153.05     11.67 o 
   2  14  11       54.15       65.30      8.08 o 
   3  14  11       13.19       17.84      6.98 o 
  -5  15  11       75.78       84.41      8.05 o 
  -4  15  11       15.70       27.00      7.94 o 
  -3  15  11       64.10       73.26      7.25 o 
  -2  15  11       70.13       70.70      8.67 o 
  -1  15  11        2.05        0.00      7.63 o 
   0  15  11      284.03      282.48      7.83 o 
   1  15  11        1.61        2.54      7.86 o 
   2  15  11       56.65       58.38      8.27 o 
  -4  16  11       40.23       36.94      8.63 o 
  -3  16  11       30.76       36.71      7.44 o 
  -2  16  11        0.42        1.24      7.18 o 
  -1  16  11       51.15       42.79      8.07 o 
   0  16  11       12.13       15.52      7.99 o 
   1  16  11       15.96       13.61      8.25 o 
  -3  17  11        2.27        0.84      8.36 o 
  -2  17  11        3.16        6.34      7.10 o 
  -1  17  11        1.61        0.00      8.40 o 
   0  17  11       18.94       14.78      8.41 o 
  -9   0  12      304.01      275.89     11.14 o 
  -8   0  12       20.01       14.93      9.60 o 
  -7   0  12      102.96      111.48      9.19 o 
  -6   0  12        7.59       16.00      8.29 o 
  -5   0  12      170.36      142.26      8.25 o 
  -4   0  12      876.41      881.55     24.44 o 
  -3   0  12       15.82        0.00     14.20 o 
  -2   0  12      871.29      895.91     36.38 o 
  -1   0  12        4.08       13.17     10.08 o 
   0   0  12      409.72      388.94    196.54 o 
   1   0  12      142.12      143.08      8.23 o 
   2   0  12       76.16       70.40      7.14 o 
   3   0  12       16.18       14.11      8.42 o 
   4   0  12      247.54      241.46     12.10 o 
   5   0  12       82.10       95.67     17.74 o 
  -9   1  12        3.01        3.03      7.84 o 
  -8   1  12      210.71      222.19      9.36 o 
  -7   1  12       20.33       23.81      6.27 o 
  -6   1  12      282.85      272.57      6.85 o 
  -5   1  12      204.34      206.52      6.04 o 
  -4   1  12       52.71       49.59      5.33 o 
  -3   1  12      902.73      954.22     11.07 o 
  -2   1  12      365.25      304.73     95.38 o 
  -1   1  12        0.05        0.00      4.95 o 
   0   1  12       35.51       33.73      7.02 o 
   1   1  12        3.45        0.00      5.52 o 
   2   1  12        2.08        3.29      5.72 o 
   3   1  12      148.76      159.17      8.87 o 
   4   1  12       91.99       80.99     24.43 o 
   5   1  12        9.06       17.58      7.18 o 
  -9   2  12       56.74       63.52      6.84 o 
  -8   2  12        9.08       10.63      6.64 o 
  -7   2  12      114.68      111.65      6.52 o 
  -6   2  12        1.63        4.11      6.17 o 
  -5   2  12       93.24       98.39      7.14 o 
  -4   2  12        4.20       12.81      6.98 o 
  -3   2  12       50.05       48.14     12.56 o 
  -2   2  12      118.54      111.75     24.19 o 
  -1   2  12      387.58      370.65     56.50 o 
   0   2  12      420.77      428.32     65.54 o 
   1   2  12      251.38      258.11      6.67 o 
   2   2  12        4.94        9.41      5.91 o 
   3   2  12      207.54      177.58      7.98 o 
   4   2  12       32.69       29.81     19.28 o 
   5   2  12        8.90        4.96      7.82 o 
  -9   3  12        0.11       13.66      6.72 o 
  -8   3  12        5.15       16.17      6.39 o 
  -7   3  12       44.28       50.71      6.80 o 
  -6   3  12       27.77       33.75      5.25 o 
  -5   3  12      227.05      225.79      6.71 o 
  -4   3  12      446.63      411.97      8.94 o 
  -3   3  12        9.36        5.70      5.81 o 
  -2   3  12      514.64      505.38     80.60 o 
  -1   3  12      522.22      494.26     74.31 o 
   0   3  12        0.01        0.62      6.25 o 
   1   3  12        0.60        7.50      6.19 o 
   2   3  12      433.47      403.21      7.52 o 
   3   3  12        2.56        8.47      7.58 o 
   4   3  12       13.92       14.82      6.14 o 
   5   3  12        1.99        6.35      8.86 o 
  -9   4  12       49.10       67.93      9.20 o 
  -8   4  12        8.11       17.31      8.19 o 
  -7   4  12      150.80      152.35      6.72 o 
  -6   4  12      722.75      683.73     11.57 o 
  -5   4  12       42.77       44.90      6.13 o 
  -4   4  12       92.96      109.59      6.40 o 
  -3   4  12       32.10       29.89     10.01 o 
  -2   4  12      197.28      196.55     33.83 o 
  -1   4  12        4.93       13.50      5.91 o 
   0   4  12      846.65      803.37     27.18 o 
   1   4  12        6.76        8.51      5.77 o 
   2   4  12       90.64       87.54      6.66 o 
   3   4  12       25.03       24.72      6.94 o 
   4   4  12        7.17       13.45      6.65 o 
   5   4  12       49.17       54.37      9.06 o 
  -9   5  12        4.34       13.13      6.90 o 
  -8   5  12       66.61       58.11      8.42 o 
  -7   5  12      153.25      160.38      8.02 o 
  -6   5  12      124.15      124.14      5.74 o 
  -5   5  12        0.65        3.15      6.12 o 
  -4   5  12        3.42        3.27      5.50 o 
  -3   5  12       25.87       35.02      7.14 o 
  -2   5  12      102.07      101.03      7.62 o 
  -1   5  12      385.39      385.66     21.68 o 
   0   5  12      111.98      105.48      6.65 o 
   1   5  12      820.55      743.85    120.70 o 
   2   5  12       70.07       80.27      8.66 o 
   3   5  12       38.88       35.52      9.98 o 
   4   5  12       13.82       16.15      6.91 o 
   5   5  12       36.22       32.17      7.47 o 
  -9   6  12      127.43      125.08      8.01 o 
  -8   6  12        3.75       12.05      6.95 o 
  -7   6  12        0.13        0.00      7.25 o 
  -6   6  12       16.50       13.70      6.35 o 
  -5   6  12      781.42      749.71     31.43 o 
  -4   6  12      140.82      132.36      5.70 o 
  -3   6  12       83.36       85.80      5.69 o 
  -2   6  12      226.95      219.56      9.04 o 
  -1   6  12       74.59       34.97     11.66 o 
   0   6  12      713.36      670.68     11.39 o 
   1   6  12      118.05      111.16      6.24 o 
   2   6  12        2.62       13.85      6.54 o 
   3   6  12       78.75       73.70     17.20 o 
   4   6  12       23.18       31.00      7.74 o 
   5   6  12       11.03       19.27      8.00 o 
  -8   7  12        5.77       15.91      6.52 o 
  -7   7  12        4.65        7.73      6.18 o 
  -6   7  12      195.81      200.99      6.73 o 
  -5   7  12        0.02        4.42      6.16 o 
  -4   7  12      725.91      709.86     14.87 o 
  -3   7  12      233.16      245.54      6.53 o 
  -2   7  12       40.74       46.75      6.68 o 
  -1   7  12      192.48      177.40      8.82 o 
   0   7  12      143.55      134.64     20.64 o 
   1   7  12      168.06      169.96     11.19 o 
   2   7  12        0.01        0.00      6.90 o 
   3   7  12        9.56       10.98      7.28 o 
   4   7  12      123.61      131.81      7.92 o 
   5   7  12        9.61        5.85      9.49 o 
  -8   8  12       18.17       26.48      7.30 o 
  -7   8  12       68.30       85.61      6.96 o 
  -6   8  12        3.02        2.23      5.89 o 
  -5   8  12      191.50      197.21      6.33 o 
  -4   8  12      347.60      375.06      9.34 o 
  -3   8  12        1.44        0.01      6.17 o 
  -2   8  12       18.54       25.63      6.60 o 
  -1   8  12        0.02        0.00      5.58 o 
   0   8  12      115.25      102.22      5.69 o 
   1   8  12       12.82       20.23      6.78 o 
   2   8  12       15.84       19.60      7.93 o 
   3   8  12        0.02        1.98      6.73 o 
   4   8  12        7.58       22.51      7.83 o 
  -8   9  12       20.44       10.97      6.54 o 
  -7   9  12        0.28        3.36      6.93 o 
  -6   9  12       16.55       20.88      6.53 o 
  -5   9  12       34.73       32.26      6.92 o 
  -4   9  12        2.74        4.33      7.09 o 
  -3   9  12      324.94      325.52      8.03 o 
  -2   9  12       40.08       45.19      6.97 o 
  -1   9  12       43.97       43.80      9.92 o 
   0   9  12        5.22        3.95      5.72 o 
   1   9  12        3.15        8.77      6.83 o 
   2   9  12       28.69       28.36      7.06 o 
   3   9  12       23.43       14.86      5.88 o 
   4   9  12        5.74        1.80      6.27 o 
  -8  10  12       10.27        7.12      7.11 o 
  -7  10  12       73.77       84.94      7.86 o 
  -6  10  12        7.14       13.40      6.66 o 
  -5  10  12      114.47      131.46      7.37 o 
  -4  10  12      297.73      303.75      8.01 o 
  -3  10  12        7.58       12.82      6.90 o 
  -2  10  12      530.15      523.35     14.19 o 
  -1  10  12        0.04        0.00      5.39 o 
   0  10  12       91.10       94.07      5.72 o 
   1  10  12        3.71        5.19      6.45 o 
   2  10  12       82.10       76.41      7.30 o 
   3  10  12      167.83      143.06     18.20 o 
   4  10  12        0.38        4.98      6.91 o 
  -7  11  12       20.24       20.85      6.37 o 
  -6  11  12      354.70      377.76      8.66 o 
  -5  11  12      246.38      259.74     38.11 o 
  -4  11  12       85.52       96.41      6.19 o 
  -3  11  12      175.10      179.14      6.88 o 
  -2  11  12      237.56      226.17      8.28 o 
  -1  11  12       39.45       40.61      6.50 o 
   0  11  12        0.47        0.68      6.52 o 
   1  11  12      359.56      351.69     35.22 o 
   2  11  12       63.75       61.00      7.52 o 
   3  11  12       45.28       44.97     13.28 o 
  -7  12  12        2.48        3.35      7.59 o 
  -6  12  12        0.01        0.00      6.99 o 
  -5  12  12      141.06      141.59      6.96 o 
  -4  12  12       79.51       94.23      6.35 o 
  -3  12  12      158.10      166.46      6.52 o 
  -2  12  12      139.98      145.50      6.92 o 
  -1  12  12       24.98       26.62      6.64 o 
   0  12  12       86.93      103.95      6.87 o 
   1  12  12       11.56       13.66      5.94 o 
   2  12  12        7.34       12.88      7.68 o 
   3  12  12       24.95       20.00      6.52 o 
  -6  13  12        6.01       13.09      7.96 o 
  -5  13  12        4.11       15.70      7.58 o 
  -4  13  12       32.60       37.38      6.84 o 
  -3  13  12       75.65       65.14      6.41 o 
  -2  13  12        6.62       11.26      8.28 o 
  -1  13  12       95.87       97.02     15.19 o 
   0  13  12        0.06        4.67      6.84 o 
   1  13  12       34.49       41.53      7.06 o 
   2  13  12       15.55       23.74      8.89 o 
  -5  14  12        2.88        5.76      7.12 o 
  -4  14  12        2.45        9.81      7.09 o 
  -3  14  12       10.66       12.77      6.95 o 
  -2  14  12        1.47        7.32      7.66 o 
  -1  14  12        7.20       13.57      7.12 o 
   0  14  12        2.80       16.51      7.16 o 
   1  14  12        4.32        4.63      8.05 o 
   2  14  12        0.73        7.00      7.59 o 
  -4  15  12       69.40       81.87      7.49 o 
  -3  15  12       90.41       91.23      7.66 o 
  -2  15  12       13.20       15.61      7.39 o 
  -1  15  12       42.24       54.36      7.32 o 
   0  15  12       14.78       16.57      8.09 o 
   1  15  12        3.76        7.07      8.39 o 
  -3  16  12       78.29       92.64      7.76 o 
  -2  16  12      211.29      201.37     26.49 o 
  -1  16  12       48.11       42.36      7.17 o 
  -9   1  13        4.77        1.85      8.09 o 
  -8   1  13        0.28        6.93      6.34 o 
  -7   1  13      137.10      137.24      7.27 o 
  -6   1  13       18.98       23.92      6.28 o 
  -5   1  13        4.18        3.04      6.10 o 
  -4   1  13      135.64      138.03      8.79 o 
  -3   1  13        2.23        0.00      5.88 o 
  -2   1  13       80.25       67.59     14.30 o 
  -1   1  13        8.20        6.98      5.90 o 
   0   1  13       18.09       18.18      5.88 o 
   1   1  13        2.65        4.09      5.75 o 
   2   1  13        0.41        2.48      5.51 o 
   3   1  13        5.72        7.88      6.78 o 
   4   1  13       16.93       39.33     11.21 o 
   5   1  13       11.52       19.86      8.18 o 
  -9   2  13        9.84        8.99      8.20 o 
  -8   2  13      106.24      115.23      7.15 o 
  -7   2  13       36.56       42.03      5.96 o 
  -6   2  13       54.99       62.20      6.97 o 
  -5   2  13      507.86      503.69      9.33 o 
  -4   2  13      187.84      201.28      8.59 o 
  -3   2  13      314.18      300.60     85.30 o 
  -2   2  13        0.84        0.00      5.96 o 
  -1   2  13      307.95      309.62      7.71 o 
   0   2  13      135.32      150.13      7.36 o 
   1   2  13        9.52       12.86      5.75 o 
   2   2  13        3.82       18.12      6.62 o 
   3   2  13        1.11        2.29      6.38 o 
   4   2  13        4.40       16.50     13.73 o 
   5   2  13        0.19        4.31      8.18 o 
  -9   3  13      169.30      177.25      7.76 o 
  -8   3  13       37.67       40.40      6.53 o 
  -7   3  13      171.13      159.37      6.52 o 
  -6   3  13      120.25      133.12      6.55 o 
  -5   3  13      109.92      110.90      5.96 o 
  -4   3  13      727.49      670.96    104.78 o 
  -3   3  13        3.63        9.60      7.45 o 
  -2   3  13      379.85      346.62    106.75 o 
  -1   3  13      155.57      155.10      6.79 o 
   0   3  13       29.45       31.33      6.74 o 
   1   3  13      149.57      122.15     16.93 o 
   2   3  13      117.93      116.34      6.92 o 
   3   3  13       33.70       44.54      6.52 o 
   4   3  13        9.61        6.89      7.62 o 
   5   3  13       72.65       40.06     11.48 o 
  -8   4  13       53.88       60.53      8.65 o 
  -7   4  13        5.10        9.83      6.37 o 
  -6   4  13      161.78      165.26      6.50 o 
  -5   4  13       68.56       84.55      6.39 o 
  -4   4  13       14.48       14.14      5.96 o 
  -3   4  13       10.30       17.84      7.51 o 
  -2   4  13      242.72      360.66    103.93 o 
  -1   4  13      276.87      287.10      7.84 o 
   0   4  13        2.90        2.83      6.74 o 
   1   4  13      120.48      126.50      7.58 o 
   2   4  13      138.80      133.86      6.71 o 
   3   4  13       47.64       28.87      6.72 o 
   4   4  13      220.97      194.53     30.42 o 
  -8   5  13       63.41       69.74      9.05 o 
  -7   5  13        6.42       16.46      5.82 o 
  -6   5  13        5.45       11.51      6.86 o 
  -5   5  13       25.37       37.38      6.35 o 
  -4   5  13       57.34       45.77     10.73 o 
  -3   5  13       42.92       37.20      6.08 o 
  -2   5  13       66.03       69.89     15.55 o 
  -1   5  13       43.56       46.70      9.44 o 
   0   5  13      253.76      251.73     45.20 o 
   1   5  13        0.12       12.09      7.46 o 
   2   5  13       33.73       38.06      7.80 o 
   3   5  13      116.83      117.12      9.63 o 
   4   5  13        8.80        5.53      7.94 o 
  -8   6  13       28.37       33.97      7.41 o 
  -7   6  13       24.33       34.02      7.44 o 
  -6   6  13       95.53      108.86      7.32 o 
  -5   6  13       11.24       14.44      6.48 o 
  -4   6  13       18.59       27.50      5.90 o 
  -3   6  13      115.57      108.85      6.45 o 
  -2   6  13      277.43      219.59     61.76 o 
  -1   6  13        5.02       15.90      7.75 o 
   0   6  13        3.35        0.50      6.81 o 
   1   6  13       19.41       27.90      6.92 o 
   2   6  13       28.18       29.13      6.01 o 
   3   6  13        0.17        0.78      8.26 o 
   4   6  13       42.36       41.38      9.17 o 
  -8   7  13        2.61        6.94      7.67 o 
  -7   7  13      417.91      415.56      9.44 o 
  -6   7  13       89.73      110.04      6.49 o 
  -5   7  13        2.03        0.00      6.47 o 
  -4   7  13       90.61       91.18      7.01 o 
  -3   7  13       23.67       28.05      5.78 o 
  -2   7  13       50.02       51.66     10.36 o 
  -1   7  13       19.83       21.80      6.84 o 
   0   7  13       25.87       23.82      9.15 o 
   1   7  13       41.18       42.73     11.74 o 
   2   7  13      104.67       95.37      6.71 o 
   3   7  13       87.68       94.15      8.82 o 
   4   7  13        1.52        5.26      7.46 o 
  -8   8  13       72.42       54.84      8.82 o 
  -7   8  13       10.50        7.75      7.72 o 
  -6   8  13       95.80      102.18     10.23 o 
  -5   8  13      133.23      135.37      6.55 o 
  -4   8  13        1.44        5.06      6.36 o 
  -3   8  13        2.49        8.96      5.93 o 
  -2   8  13       21.23       18.10      6.41 o 
  -1   8  13      377.92      381.21      7.66 o 
   0   8  13        5.14       11.13      6.42 o 
   1   8  13      173.42      162.47     24.84 o 
   2   8  13      277.41      255.73      7.90 o 
   3   8  13       82.61       95.97      8.83 o 
   4   8  13       86.31       68.20     18.20 o 
  -7   9  13        6.02       11.17      8.75 o 
  -6   9  13        3.17        0.00      5.92 o 
  -5   9  13       24.57       31.94      5.80 o 
  -4   9  13       31.77       35.43      6.39 o 
  -3   9  13      122.32      130.33      6.36 o 
  -2   9  13      750.83      769.67     91.93 o 
  -1   9  13        0.34        4.77      6.52 o 
   0   9  13      248.35      253.72     29.14 o 
   1   9  13      335.04      311.93     31.59 o 
   2   9  13       45.91       41.62      5.81 o 
   3   9  13       22.20       23.81      7.07 o 
  -7  10  13        3.28        4.06      6.90 o 
  -6  10  13       69.49       64.67      6.95 o 
  -5  10  13        5.00        7.47      6.30 o 
  -4  10  13      168.38      180.34      7.56 o 
  -3  10  13      388.30      347.68     12.44 o 
  -2  10  13      111.56      128.41     15.42 o 
  -1  10  13       63.03       65.59      7.29 o 
   0  10  13       33.73       30.77      6.64 o 
   1  10  13        7.17       15.07      5.89 o 
   2  10  13       21.42       30.22      7.07 o 
   3  10  13        2.30        0.00      7.15 o 
  -6  11  13       30.83       23.78      7.23 o 
  -5  11  13       66.91       55.85     11.71 o 
  -4  11  13       43.83       43.82      6.44 o 
  -3  11  13        7.09       14.43      6.66 o 
  -2  11  13        0.03        1.32      6.29 o 
  -1  11  13        6.78       10.77      5.85 o 
   0  11  13       16.27       12.22      6.31 o 
   1  11  13        7.23       13.60      6.46 o 
   2  11  13        2.88        0.00      7.22 o 
  -6  12  13       43.49       31.01      9.09 o 
  -5  12  13        5.61        0.10      6.12 o 
  -4  12  13      257.79      245.31     12.26 o 
  -3  12  13      212.66      220.16      8.51 o 
  -2  12  13        0.06        1.47      6.02 o 
  -1  12  13       40.52       38.22      7.00 o 
   0  12  13        4.06        1.86      7.05 o 
   1  12  13        1.88       11.87      7.84 o 
   2  12  13        0.88        0.19      6.83 o 
  -5  13  13       44.20       41.94      7.39 o 
  -4  13  13      156.64      155.96      6.97 o 
  -3  13  13       61.51       47.57      7.98 o 
  -2  13  13      212.31      206.24     26.47 o 
  -1  13  13        4.96        7.28      7.23 o 
   0  13  13       57.88       53.33     10.26 o 
   1  13  13        0.75        8.33      7.40 o 
  -4  14  13        6.82        9.42      7.37 o 
  -3  14  13       77.02       94.37      9.26 o 
  -2  14  13        5.19        5.08      7.44 o 
  -1  14  13      176.83      165.72      7.24 o 
   0  14  13       10.86        9.59      8.18 o 
  -8   0  14       10.84       11.65      9.96 o 
  -7   0  14      175.90      162.34     12.03 o 
  -6   0  14       56.47       73.77     10.11 o 
  -5   0  14       23.89       16.09      7.67 o 
  -4   0  14      481.65      482.16     12.82 o 
  -3   0  14        0.57        0.33      8.64 o 
  -2   0  14      674.08      698.64     26.30 o 
  -1   0  14       89.29       99.76     36.52 o 
   0   0  14      241.69      263.18     12.84 o 
   1   0  14      118.34      128.00     10.74 o 
   2   0  14      101.51      100.55      9.17 o 
   3   0  14       75.91       49.02      9.77 o 
   4   0  14       39.91       63.26     10.56 o 
  -8   1  14       93.62       89.61      8.14 o 
  -7   1  14        5.61       12.97      6.25 o 
  -6   1  14       61.19       64.21      5.89 o 
  -5   1  14      221.46      248.78      6.70 o 
  -4   1  14       28.25       22.33     13.79 o 
  -3   1  14      681.46      622.62     98.94 o 
  -2   1  14        5.78        8.77      6.20 o 
  -1   1  14      193.89      196.10     35.74 o 
   0   1  14       54.29       60.96      6.72 o 
   1   1  14        2.33        0.00      7.45 o 
   2   1  14      194.45      188.72      6.28 o 
   3   1  14       28.80       38.02      6.91 o 
   4   1  14        0.43       10.51      6.77 o 
  -8   2  14        7.97       21.25      7.87 o 
  -7   2  14        9.47       22.78      8.18 o 
  -6   2  14       66.77       73.23      7.09 o 
  -5   2  14        4.42        8.08      6.30 o 
  -4   2  14       67.22       69.02     10.09 o 
  -3   2  14       21.99       21.24      7.99 o 
  -2   2  14       75.68       79.92      6.22 o 
  -1   2  14        2.61        6.01      7.33 o 
   0   2  14       23.69       23.82      6.14 o 
   1   2  14        1.37       12.46      6.62 o 
   2   2  14       37.24       40.98      5.96 o 
   3   2  14       50.84       47.68      6.79 o 
   4   2  14        7.34       10.30      6.79 o 
  -8   3  14       10.59        9.07      8.03 o 
  -7   3  14       70.79       79.79      6.70 o 
  -6   3  14        0.14        0.00      6.01 o 
  -5   3  14       13.61       11.44      6.51 o 
  -4   3  14        0.36        3.38      5.39 o 
  -3   3  14      115.82      110.11     20.67 o 
  -2   3  14       31.34       33.94      6.34 o 
  -1   3  14       58.11       63.08      6.90 o 
   0   3  14       70.02       82.64      7.68 o 
   1   3  14        0.02        8.90      6.75 o 
   2   3  14        5.64       15.29      7.04 o 
   3   3  14       45.45       48.08      7.01 o 
   4   3  14      138.99      151.24      8.43 o 
  -8   4  14        0.44        0.00      8.09 o 
  -7   4  14       54.83       68.06      7.38 o 
  -6   4  14      348.58      331.90      7.75 o 
  -5   4  14       64.43       76.99      8.05 o 
  -4   4  14      117.79      133.00      7.93 o 
  -3   4  14      127.11      122.22     26.21 o 
  -2   4  14      116.02      137.41      7.18 o 
  -1   4  14      177.48      161.02     44.79 o 
   0   4  14       15.68       18.87      6.83 o 
   1   4  14       69.87       78.51      8.75 o 
   2   4  14        8.10       12.84      7.22 o 
   3   4  14       14.71        6.16      8.46 o 
   4   4  14        0.06        5.94      9.26 o 
  -8   5  14       92.80       87.30      8.91 o 
  -7   5  14       76.22       58.64      6.60 o 
  -6   5  14      183.43      184.98      6.86 o 
  -5   5  14      144.47      149.90      6.83 o 
  -4   5  14       23.20       28.29      5.91 o 
  -3   5  14       21.00       17.37      7.17 o 
  -2   5  14      168.62      160.88     27.30 o 
  -1   5  14      121.97      146.08      6.24 o 
   0   5  14      330.11      292.23     59.47 o 
   1   5  14        0.09        7.15      6.42 o 
   2   5  14       20.58       18.42      6.71 o 
   3   5  14       73.34       71.61      7.86 o 
  -7   6  14      113.86      126.68      7.18 o 
  -6   6  14       80.47       74.34      7.20 o 
  -5   6  14      208.26      198.52      7.72 o 
  -4   6  14      136.72      147.32      6.72 o 
  -3   6  14       13.24       14.46      7.31 o 
  -2   6  14        7.21       17.33      7.06 o 
  -1   6  14      133.56      121.94      7.36 o 
   0   6  14       96.12       70.17      9.74 o 
   1   6  14       26.36       30.99      8.08 o 
   2   6  14       10.05       23.85      8.26 o 
   3   6  14       74.04       77.93      8.21 o 
  -7   7  14       35.28       30.34      8.20 o 
  -6   7  14       61.17       65.66      7.58 o 
  -5   7  14       48.51       56.01      5.99 o 
  -4   7  14       12.73       12.90      5.30 o 
  -3   7  14       17.34       10.95      7.21 o 
  -2   7  14        1.39        0.00      6.51 o 
  -1   7  14       67.02       66.87      7.25 o 
   0   7  14       45.73       42.22      9.75 o 
   1   7  14       58.41       61.30      8.25 o 
   2   7  14       41.16       45.47      7.76 o 
   3   7  14        8.71       13.36      7.47 o 
  -7   8  14        0.51        3.81      6.89 o 
  -6   8  14       20.81       24.11      6.11 o 
  -5   8  14        2.13        0.98      6.39 o 
  -4   8  14       40.99       35.58      6.83 o 
  -3   8  14        7.03       12.36      6.63 o 
  -2   8  14        8.43       15.55      6.74 o 
  -1   8  14       14.16       17.32      6.16 o 
   0   8  14      156.67      133.15     20.26 o 
   1   8  14       26.37       32.24      7.59 o 
   2   8  14       15.46       20.34      6.97 o 
   3   8  14       28.72       32.50      8.49 o 
  -6   9  14        0.44        0.00      7.14 o 
  -5   9  14       18.82       21.99      6.02 o 
  -4   9  14        2.10       12.04      7.49 o 
  -3   9  14      111.41      118.37      7.79 o 
  -2   9  14      101.92       96.92     15.49 o 
  -1   9  14       40.27       30.48      5.94 o 
   0   9  14       29.47       30.20      6.33 o 
   1   9  14        1.26        0.99      6.74 o 
   2   9  14       32.35       32.50      6.30 o 
  -6  10  14      204.32      213.56      7.27 o 
  -5  10  14        2.81        7.46      6.61 o 
  -4  10  14       84.26       85.91      6.62 o 
  -3  10  14       44.21       47.37      7.13 o 
  -2  10  14       79.09       76.00     11.56 o 
  -1  10  14       25.37       31.03      5.99 o 
   0  10  14       39.83       29.25      7.08 o 
   1  10  14       31.42       28.03      7.15 o 
   2  10  14       10.28       14.38      7.41 o 
  -5  11  14      165.28      167.62      6.58 o 
  -4  11  14       14.45       15.36      7.11 o 
  -3  11  14      172.26      174.66      8.18 o 
  -2  11  14      120.96      110.59     18.59 o 
  -1  11  14      140.40      149.43      7.39 o 
   0  11  14        1.13        1.95      6.61 o 
   1  11  14       75.42       71.85      8.11 o 
  -5  12  14       21.25       21.75      8.20 o 
  -4  12  14       11.45       13.25      8.36 o 
  -3  12  14      166.80      178.87      9.32 o 
  -2  12  14      224.09      214.66     17.71 o 
  -1  12  14       15.52       15.34      7.45 o 
   0  12  14      105.52      102.27     13.74 o 
  -3  13  14       44.58       40.78      9.38 o 
  -2  13  14        6.56        5.95      6.58 o 
  -1  13  14       30.10       35.36      7.06 o 
  -7   1  15      107.96      113.38      8.75 o 
  -6   1  15       44.33       36.41      6.88 o 
  -5   1  15        0.34        0.00      8.35 o 
  -4   1  15      104.10       93.77     17.22 o 
  -3   1  15        8.53       16.50      7.89 o 
  -2   1  15       85.50       76.86     15.57 o 
  -1   1  15       49.41       39.56     11.76 o 
   0   1  15        3.74        1.43      5.82 o 
   1   1  15        5.53        2.82      7.91 o 
   2   1  15       58.50       58.73      7.26 o 
   3   1  15       34.70       52.47      7.98 o 
  -7   2  15       93.02      101.28      7.77 o 
  -6   2  15       44.28       51.93      6.31 o 
  -5   2  15      217.06      220.87      7.71 o 
  -4   2  15       92.91       95.39     32.30 o 
  -3   2  15      339.03      316.24     29.90 o 
  -2   2  15       20.90       13.78      6.46 o 
  -1   2  15      214.76      202.94     21.23 o 
   0   2  15       79.11       71.00     19.37 o 
   1   2  15       27.97       39.93      6.63 o 
   2   2  15       77.40       84.15      7.14 o 
   3   2  15        0.40        9.09      8.85 o 
  -7   3  15       47.80       58.57      7.50 o 
  -6   3  15      120.10      133.42      7.83 o 
  -5   3  15        0.50        8.50      6.30 o 
  -4   3  15      292.95      320.69      7.98 o 
  -3   3  15       46.44       52.09      7.23 o 
  -2   3  15      303.31      292.18     84.27 o 
  -1   3  15      126.33       99.13     32.25 o 
   0   3  15       30.67       31.79      6.55 o 
   1   3  15      424.07      352.53     55.89 o 
   2   3  15       47.98       54.04      7.00 o 
   3   3  15       75.61       71.51      7.49 o 
  -7   4  15        7.03        1.81      6.02 o 
  -6   4  15       35.09       35.58      7.70 o 
  -5   4  15      119.41      117.41      6.52 o 
  -4   4  15       26.80       21.73      8.22 o 
  -3   4  15       39.66       35.25     12.89 o 
  -2   4  15        4.00        0.00      6.57 o 
  -1   4  15       29.31       35.93     10.97 o 
   0   4  15      424.07      416.59     42.46 o 
   1   4  15        7.97       12.17      7.38 o 
   2   4  15       54.81       66.70      7.59 o 
  -7   5  15       41.49       43.09      7.06 o 
  -6   5  15        6.33       10.97      6.43 o 
  -5   5  15        2.81        8.36      6.75 o 
  -4   5  15       12.13       10.04      7.11 o 
  -3   5  15       47.10       37.77      8.48 o 
  -2   5  15        6.28        7.55      6.77 o 
  -1   5  15        0.51        2.67      7.42 o 
   0   5  15       13.82        8.83      6.32 o 
   1   5  15        4.10        6.42      6.96 o 
   2   5  15        7.75       19.59      8.71 o 
  -7   6  15       13.42        6.18      7.72 o 
  -6   6  15        4.90        8.43      7.08 o 
  -5   6  15       15.36       18.36      6.38 o 
  -4   6  15      127.91      139.34      7.21 o 
  -3   6  15        5.23        9.47      6.16 o 
  -2   6  15       86.74       86.07     11.84 o 
  -1   6  15       21.24       23.65      7.50 o 
   0   6  15       85.07       79.58     13.70 o 
   1   6  15        1.88        0.00      7.73 o 
   2   6  15       75.44       74.92      8.07 o 
  -6   7  15       42.09       49.94      9.98 o 
  -5   7  15       51.81       64.89      7.27 o 
  -4   7  15      151.79      163.70     11.07 o 
  -3   7  15       25.01       34.90      6.08 o 
  -2   7  15      141.42      138.37     19.78 o 
  -1   7  15      220.57      242.23      8.89 o 
   0   7  15        6.70        9.59      7.48 o 
   1   7  15       43.39       43.35      7.18 o 
   2   7  15        8.43        7.78      8.06 o 
  -6   8  15       23.21       27.01      6.89 o 
  -5   8  15       77.07       75.26      8.29 o 
  -4   8  15        4.84        8.90      5.72 o 
  -3   8  15       82.54       90.04     10.01 o 
  -2   8  15       89.90       86.65      7.23 o 
  -1   8  15        1.72       11.08      7.59 o 
   0   8  15      136.55      134.10     10.24 o 
   1   8  15        5.60       23.95      8.85 o 
  -5   9  15        9.41        9.70      6.49 o 
  -4   9  15       16.41       17.07      6.63 o 
  -3   9  15       48.45       48.83      7.91 o 
  -2   9  15        0.94       11.54      7.86 o 
  -1   9  15       76.20       91.96      7.24 o 
   0   9  15       48.09       48.05      8.14 o 
   1   9  15        9.46       16.03      7.99 o 
  -5  10  15       49.13       46.49      9.08 o 
  -4  10  15       17.46       27.89      8.58 o 
  -3  10  15       53.19       44.49      8.94 o 
  -2  10  15       14.50       15.20      6.82 o 
  -1  10  15       22.07       23.10      8.42 o 
   0  10  15        6.00       11.02      7.44 o 
  -4  11  15       29.30       43.08      8.80 o 
  -3  11  15       47.69       35.78      8.06 o 
  -2  11  15       37.41       29.02      8.88 o 
  -1  11  15        1.29        8.39      7.01 o 
  -6   0  16      219.64      249.46     19.11 o 
  -5   0  16       21.93       20.07      8.78 o 
  -4   0  16      171.86      122.75     45.00 o 
  -3   0  16       34.75       23.29      8.55 o 
  -2   0  16      316.96      329.08     12.32 o 
  -1   0  16      288.07      266.45    148.26 o 
   0   0  16       81.89       54.97     21.35 o 
   1   0  16      141.86      142.97     14.60 o 
  -6   1  16        0.62        0.00      8.80 o 
  -5   1  16      153.60      141.03     43.19 o 
  -4   1  16        1.87        0.00      6.84 o 
  -3   1  16      104.52      111.73     17.72 o 
  -2   1  16      226.04      247.77      7.99 o 
  -1   1  16      194.82      158.33     55.78 o 
   0   1  16       52.49       40.13     13.39 o 
   1   1  16        0.31        1.61      6.91 o 
  -6   2  16       80.98       90.23      8.59 o 
  -5   2  16       78.98       67.06      9.02 o 
  -4   2  16        1.77        7.88      7.63 o 
  -3   2  16        3.21        9.69      6.87 o 
  -2   2  16       34.57       47.15      6.95 o 
  -1   2  16       94.53       84.59     20.66 o 
   0   2  16        3.69        3.13      6.40 o 
   1   2  16       14.94       26.98      7.77 o 
  -6   3  16       22.77       23.66      6.63 o 
  -5   3  16        3.58        1.10      9.15 o 
  -4   3  16       20.04       18.53      8.56 o 
  -3   3  16       61.81       65.81      8.54 o 
  -2   3  16       51.55       53.26      7.15 o 
  -1   3  16       37.34       23.63      8.19 o 
   0   3  16        8.17       21.36      7.75 o 
   1   3  16        1.28        0.00      6.99 o 
  -6   4  16        6.38        8.01      7.22 o 
  -5   4  16        1.62       11.00      6.83 o 
  -4   4  16       39.74       22.48     11.72 o 
  -3   4  16       20.85       18.52      8.69 o 
  -2   4  16       70.93       74.24     12.01 o 
  -1   4  16      190.67      192.73      8.88 o 
   0   4  16       10.90       16.95      7.78 o 
   1   4  16       53.53       51.41     11.68 o 
  -6   5  16        0.04        9.04      7.52 o 
  -5   5  16      135.55      124.36      6.69 o 
  -4   5  16        0.13        6.50      8.12 o 
  -3   5  16       30.88       26.99      6.68 o 
  -2   5  16        5.87        1.77      7.85 o 
  -1   5  16        0.14        0.21      6.59 o 
   0   5  16      103.96      101.39      7.96 o 
   1   5  16        0.02        0.46      6.79 o 
  -5   6  16        1.38        7.79      6.56 o 
  -4   6  16      119.22      102.18     14.82 o 
  -3   6  16       26.93       37.87      7.35 o 
  -2   6  16       41.72       40.01      8.04 o 
  -1   6  16        3.39        3.04      7.85 o 
   0   6  16        3.50        4.83      7.98 o 
  -5   7  16       58.83       61.00      7.30 o 
  -4   7  16        0.32        1.92      6.94 o 
  -3   7  16       38.90       35.81      6.76 o 
  -2   7  16       83.93       91.04      7.41 o 
  -1   7  16       12.81       10.39      7.42 o 
   0   7  16       55.69       61.46      8.22 o 
  -4   8  16        0.84       13.19      8.40 o 
  -3   8  16        0.73        0.00      6.97 o 
  -2   8  16        9.40       14.94      7.49 o 
  -1   8  16      151.73      144.76     19.36 o 
  -3   9  16       20.93       20.29      6.76 o 
  -2   9  16        5.18        7.39      6.60 o 
  -5   1  17       12.94       12.76      8.87 o 
  -4   1  17        0.29        6.60      8.49 o 
  -3   1  17        2.81       20.97      8.19 o 
  -2   1  17      133.84       99.22     27.83 o 
  -1   1  17       81.69       56.80     13.63 o 
  -5   2  17        3.61        3.51      7.02 o 
  -4   2  17       39.03       36.46      8.59 o 
  -3   2  17       64.21       63.73     18.12 o 
  -2   2  17      135.91       97.96     24.21 o 
  -1   2  17       20.32       17.47      7.44 o 
  -4   3  17      153.68      153.11     37.54 o 
  -3   3  17       90.74       55.90     26.48 o 
  -2   3  17        6.74       15.77      8.19 o 
  -1   3  17       93.62       97.56      8.39 o 
  -4   4  17       32.92       37.05      7.71 o 
  -3   4  17      317.65      304.29     63.68 o 
  -2   4  17        5.36        0.00      6.64 o 
  -1   4  17       55.82       39.86     15.31 o 
  -3   5  17        0.11       14.80      8.42 o 
  -2   5  17      110.14      132.33      9.55 o 
                                                 
